# Supplementary material for: Robust cone-mediated signaling persists late into rod photoreceptor degeneration
Source: eLife. 2022 Aug 30;11:e80271. doi: 10.7554/eLife.80271 (PMC9560159; doi:10.7554/eLife.80271)
Supplement: Figure 2—source data 1. [file elife-80271-fig2-data1.csv]

stimulus	condition	n	.
mesopic	1M	748
mesopic	2M	631
mesopic	3M	986
mesopic	4M	568
mesopic	5M	311
mesopic	WT	1428
photopic	1M	1475
photopic	2M	1642
photopic	3M	1515
photopic	4M	934
photopic	5M	847
photopic	WT	1658
