# Supplementary material for: Robust cone-mediated signaling persists late into rod photoreceptor degeneration
Source: eLife. 2022 Aug 30;11:e80271. doi: 10.7554/eLife.80271 (PMC9560159; doi:10.7554/eLife.80271)
Supplement: Figure 3—source data 1. [file elife-80271-fig3-data1.csv]

time_to_zero	rf_area	condition	stimulus	.
0.5276	17352.85686	1M	mesopic
0.3513	4523.762452	1M	mesopic
0.3301	11600.86222	1M	mesopic
0.3804	16918.94595	1M	mesopic
0.3354	17321.05408	1M	mesopic
0.405	14548.18174	1M	mesopic
0.5064	16142.80817	1M	mesopic
0.3871	20245.67995	1M	mesopic
0.3215	8335.141318	1M	mesopic
0.2426	28213.03624	1M	mesopic
0.342	16664.96944	1M	mesopic
0.4242	19771.92557	1M	mesopic
0.2804	9601.398567	1M	mesopic
NA	2563.197682	1M	mesopic
0.2658	28299.5593	1M	mesopic
0.5435	12719.08709	1M	mesopic
0.2313	23939.70653	1M	mesopic
0.4235	14599.20157	1M	mesopic
0.2333	51072.67695	1M	mesopic
0.2539	34099.04286	1M	mesopic
0.3413	12300.00927	1M	mesopic
0.3698	12763.36063	1M	mesopic
0.5906	5873.566233	1M	mesopic
0.4553	17447.92146	1M	mesopic
0.3201	30005.33262	1M	mesopic
0.4593	11455.26013	1M	mesopic
0.4262	9852.9227	1M	mesopic
0.3871	12038.43611	1M	mesopic
NA	21624.75679	1M	mesopic
0.3924	20384.87956	1M	mesopic
0.4268	18736.12243	1M	mesopic
NA	25270.24003	1M	mesopic
0.5614	11327.19441	1M	mesopic
0.3559	27620.28858	1M	mesopic
0.2625	15571.6948	1M	mesopic
0.3645	35126.71967	1M	mesopic
0.3692	13344.20994	1M	mesopic
0.3851	39173.66549	1M	mesopic
0.2956	31886.77792	1M	mesopic
0.3367	5120.706593	1M	mesopic
0.4891	7589.528631	1M	mesopic
NA	22986.51198	1M	mesopic
0.2552	19364.01437	1M	mesopic
0.4679	5417.863096	1M	mesopic
0.4374	11175.52021	1M	mesopic
0.5872	13972.43169	1M	mesopic
0.4713	19009.44988	1M	mesopic
0.790720795	9075.222876	1M	mesopic
0.4746	6990.557338	1M	mesopic
0.4573	9359.996607	1M	mesopic
0.4891	14659.2205	1M	mesopic
0.3751	11823.76744	1M	mesopic
0.4938	8178.976517	1M	mesopic
0.3314	6674.547136	1M	mesopic
0.5143	6243.158593	1M	mesopic
0.34	5299.760401	1M	mesopic
0.22	20819.82261	1M	mesopic
0.4713	9836.158704	1M	mesopic
NA	5525.865883	1M	mesopic
0.695277548	7875.764273	1M	mesopic
0.2638	20383.46113	1M	mesopic
0.3268	13925.95308	1M	mesopic
0.4076	18505.60891	1M	mesopic
0.34	7084.316996	1M	mesopic
0.3062	19614.89034	1M	mesopic
NA	6753.338795	1M	mesopic
0.3698	9486.165324	1M	mesopic
0.2439	13142.4567	1M	mesopic
0.676719138	33743.95746	1M	mesopic
0.612427506	20844.15504	1M	mesopic
0.2598	13104.2789	1M	mesopic
0.5455	12489.09529	1M	mesopic
0.4116	16322.37817	1M	mesopic
0.338	17155.07938	1M	mesopic
0.3354	17308.346	1M	mesopic
0.4686	17927.68025	1M	mesopic
0.2486	14455.19165	1M	mesopic
0.5157	16931.94723	1M	mesopic
0.2863	10444.76947	1M	mesopic
0.236	17120.1928	1M	mesopic
0.517	7928.824688	1M	mesopic
NA	14198.62353	1M	mesopic
0.2863	6023.16581	1M	mesopic
0.5853	21496.35286	1M	mesopic
0.3095	27472.70079	1M	mesopic
0.4819	10325.97088	1M	mesopic
0.4832	23420.05807	1M	mesopic
0.2472	31228.64763	1M	mesopic
0.2671	12343.96414	1M	mesopic
0.3473	5305.497013	1M	mesopic
0.4746	16569.90864	1M	mesopic
0.2976	9441.206252	1M	mesopic
0.2254	10443.42028	1M	mesopic
0.3645	7680.571846	1M	mesopic
NA	6549.968642	1M	mesopic
0.4056	9576.662734	1M	mesopic
0.3626	17275.65521	1M	mesopic
0.3128	5130.486889	1M	mesopic
0.5415	4991.996534	1M	mesopic
0.3201	27172.74062	1M	mesopic
0.4235	6447.609661	1M	mesopic
0.4706	10371.1352	1M	mesopic
0.3857	12118.32394	1M	mesopic
0.2837	22227.63857	1M	mesopic
0.462	8657.561405	1M	mesopic
0.3268	10327.39638	1M	mesopic
0.5176	6933.837568	1M	mesopic
NA	33402.49884	1M	mesopic
0.4235	13904.04887	1M	mesopic
0.568	6362.111349	1M	mesopic
0.5647	19135.4407	1M	mesopic
NA	26929.41916	1M	mesopic
0.2287	39085.45133	1M	mesopic
0.4772	6499.626043	1M	mesopic
0.2717	23730.26126	1M	mesopic
0.4063	5916.57019	1M	mesopic
0.2147	34617.88338	1M	mesopic
0.5766	8895.488439	1M	mesopic
0.232	41117.67141	1M	mesopic
0.4136	57611.28478	1M	mesopic
0.4819	20784.26653	1M	mesopic
0.4182	5443.589811	1M	mesopic
0.4255	12190.3416	1M	mesopic
0.4182	13147.24024	1M	mesopic
0.3645	25749.36282	1M	mesopic
0.4103	8281.682047	1M	mesopic
0.4514	19533.20566	1M	mesopic
0.4063	14965.62842	1M	mesopic
0.5223	34893.27098	1M	mesopic
0.4229	9945.442562	1M	mesopic
0.4063	22865.41085	1M	mesopic
0.3606	30984.56342	1M	mesopic
0.578	11904.42543	1M	mesopic
0.4089	11390.29484	1M	mesopic
0.4421	18300.2496	1M	mesopic
0.4321	14572.85595	1M	mesopic
0.3268	13220.92045	1M	mesopic
0.4308	18059.19317	1M	mesopic
0.401	15473.47301	1M	mesopic
0.3685	16214.88489	1M	mesopic
0.2479	29611.87457	1M	mesopic
0.346	25571.65078	1M	mesopic
0.2386	51706.93155	1M	mesopic
0.4832	30319.79925	1M	mesopic
0.5051	14589.16038	1M	mesopic
0.4374	33875.18011	1M	mesopic
0.4905	22893.90117	1M	mesopic
0.2625	23850.62351	1M	mesopic
0.4567	17411.51812	1M	mesopic
0.23	27911.68501	1M	mesopic
0.4222	6184.507995	1M	mesopic
0.3791	7470.161185	1M	mesopic
0.3453	15618.12903	1M	mesopic
0.4129	28151.70412	1M	mesopic
0.4799	5044.889636	1M	mesopic
0.4229	12585.01421	1M	mesopic
0.3983	21554.87652	1M	mesopic
0.2592	4939.302384	1M	mesopic
0.3427	7276.680342	1M	mesopic
0.4235	19578.46477	1M	mesopic
0.2611	21445.72632	1M	mesopic
0.3679	21715.38161	1M	mesopic
0.2479	22014.14053	1M	mesopic
0.3732	22305.9986	1M	mesopic
0.4746	13386.85527	1M	mesopic
0.2698	9436.567796	1M	mesopic
0.2558	11131.81225	1M	mesopic
0.3639	12978.96175	1M	mesopic
0.3321	6516.467993	1M	mesopic
0.2492	24547.79275	1M	mesopic
0.3838	20308.20276	1M	mesopic
0.4401	8894.287173	1M	mesopic
0.2174	4959.326506	1M	mesopic
0.2916	13556.40767	1M	mesopic
0.3824	20568.25812	1M	mesopic
0.2631	27942.28429	1M	mesopic
0.4202	16942.46174	1M	mesopic
0.4865	13658.97134	1M	mesopic
0.2598	38181.42567	1M	mesopic
0.2479	31917.97517	1M	mesopic
0.2572	49365.29047	1M	mesopic
0.4706	16144.36412	1M	mesopic
0.4487	15618.91468	1M	mesopic
0.2618	14904.68172	1M	mesopic
0.4089	24709.49668	1M	mesopic
0.3685	12438.66383	1M	mesopic
0.3685	25322.47686	1M	mesopic
0.2558	27955.55839	1M	mesopic
0.4752	8252.700621	1M	mesopic
0.2539	22577.59809	1M	mesopic
0.348	10621.02549	1M	mesopic
0.3241	11505.84239	1M	mesopic
0.344	6544.691954	1M	mesopic
0.2532	28668.67665	1M	mesopic
0.678707539	6083.271766	1M	mesopic
0.4467	7931.793663	1M	mesopic
0.4056	14008.00635	1M	mesopic
0.4971	7644.458988	1M	mesopic
0.3135	11944.01378	1M	mesopic
0.4222	6858.750156	1M	mesopic
0.456	35312.75825	1M	mesopic
0.4295	25075.22496	1M	mesopic
0.4196	18813.88512	1M	mesopic
0.3155	20617.64859	1M	mesopic
0.3181	17053.27361	1M	mesopic
0.3559	6885.154467	1M	mesopic
0.3195	6948.459394	1M	mesopic
NA	7275.316366	1M	mesopic
0.2658	18952.64204	1M	mesopic
0.2525	28636.40778	1M	mesopic
0.4308	13954.84443	1M	mesopic
0.2313	20015.5317	1M	mesopic
0.3937	12277.71579	1M	mesopic
0.5017	9704.842994	1M	mesopic
0.2558	5208.036708	1M	mesopic
0.5713	6505.228008	1M	mesopic
NA	16702.36079	1M	mesopic
0.2724	46419.48305	1M	mesopic
NA	3870.49335	1M	mesopic
0.2545	17150.08454	1M	mesopic
0.3036	5765.484827	1M	mesopic
0.644904722	15293.51364	1M	mesopic
0.4441	12426.07521	1M	mesopic
0.4275	10518.21547	1M	mesopic
0.407	14692.87352	1M	mesopic
0.2267	18790.24219	1M	mesopic
0.3075	21615.43313	1M	mesopic
0.4196	16325.13735	1M	mesopic
0.3698	14986.08921	1M	mesopic
0.4845	15156.52882	1M	mesopic
0.452	7099.702134	1M	mesopic
0.348	16250.92023	1M	mesopic
0.2618	20504.69195	1M	mesopic
0.2499	22246.41935	1M	mesopic
0.3354	13430.5605	1M	mesopic
0.2651	7448.579759	1M	mesopic
0.2691	27153.09088	1M	mesopic
0.4374	15402.04072	1M	mesopic
0.3387	14323.55263	1M	mesopic
0.2611	6118.06279	1M	mesopic
0.3221	7242.206181	1M	mesopic
0.2572	4652.460236	1M	mesopic
0.5521	4262.193798	1M	mesopic
0.4249	15448.10106	1M	mesopic
0.521	11802.81138	1M	mesopic
0.3983	12083.85783	1M	mesopic
0.3281	5824.012781	1M	mesopic
0.346	5873.053712	1M	mesopic
0.2366	5750.353369	1M	mesopic
0.2379	7465.656417	1M	mesopic
0.23	31340.32941	1M	mesopic
0.2717	6986.304119	1M	mesopic
0.3115	6624.385107	1M	mesopic
0.3281	21705.83433	1M	mesopic
0.3944	21225.55099	1M	mesopic
0.3758	10334.66	1M	mesopic
0.3857	6293.516532	1M	mesopic
0.3142	4736.763946	1M	mesopic
0.228	11461.84438	1M	mesopic
0.4898	10640.5634	1M	mesopic
0.4123	5472.499785	1M	mesopic
0.2784	33522.73109	1M	mesopic
0.3473	14870.21194	1M	mesopic
0.3433	14469.21504	1M	mesopic
0.4162	20165.49005	1M	mesopic
0.4275	14389.98526	1M	mesopic
0.3122	6446.192916	1M	mesopic
0.3559	18310.57807	1M	mesopic
0.3354	10060.10454	1M	mesopic
0.5853	29172.23393	1M	mesopic
0.5945	10691.21483	1M	mesopic
0.642253521	5273.262128	1M	mesopic
0.651532726	36611.02439	1M	mesopic
0.4169	10568.85019	1M	mesopic
0.2432	18967.12495	1M	mesopic
0.603811102	11148.10593	1M	mesopic
0.5879	37563.81785	1M	mesopic
NA	21071.56564	1M	mesopic
0.236	25467.0363	1M	mesopic
0.2446	29641.62764	1M	mesopic
0.4143	9576.184535	1M	mesopic
0.4176	35959.87828	1M	mesopic
0.3301	5987.724464	1M	mesopic
0.3069	4469.330483	1M	mesopic
0.5037	9748.97369	1M	mesopic
0.2817	14505.01325	1M	mesopic
0.4136	26838.18584	1M	mesopic
0.3924	22196.00743	1M	mesopic
0.3751	13190.97149	1M	mesopic
0.3632	17929.58156	1M	mesopic
0.4096	9327.932282	1M	mesopic
0.3983	36283.41685	1M	mesopic
0.3281	11638.1099	1M	mesopic
0.4925	11519.30236	1M	mesopic
0.2499	19340.36651	1M	mesopic
0.2638	33271.85443	1M	mesopic
0.2572	24314.22842	1M	mesopic
0.3645	28843.29211	1M	mesopic
0.3592	20303.46465	1M	mesopic
0.2824	17492.63469	1M	mesopic
0.3937	24256.65312	1M	mesopic
0.3751	43204.33744	1M	mesopic
0.4295	21859.97086	1M	mesopic
0.4017	15366.52172	1M	mesopic
0.2631	24029.4974	1M	mesopic
0.4017	15997.03345	1M	mesopic
0.1836	37046.71451	1M	mesopic
0.1955	28298.07336	1M	mesopic
0.2545	15950.22536	1M	mesopic
0.399	42588.89979	1M	mesopic
0.2585	43495.31356	1M	mesopic
0.397	25402.42039	1M	mesopic
0.3765	15104.20621	1M	mesopic
0.3546	17590.0532	1M	mesopic
0.3977	29186.9372	1M	mesopic
0.4229	8241.279301	1M	mesopic
0.3758	31151.97911	1M	mesopic
0.3997	23057.16681	1M	mesopic
0.5223	14063.3375	1M	mesopic
0.3281	18925.31807	1M	mesopic
0.3751	7871.148605	1M	mesopic
0.5084	10314.36796	1M	mesopic
0.3758	31836.54466	1M	mesopic
0.4083	13737.62574	1M	mesopic
0.2578	22815.7434	1M	mesopic
0.35	16006.71057	1M	mesopic
0.3427	16199.09533	1M	mesopic
0.5548	23806.78852	1M	mesopic
0.4905	16102.48606	1M	mesopic
0.4434	14058.62595	1M	mesopic
0.3407	12319.80526	1M	mesopic
0.3109	9532.364239	1M	mesopic
0.3705	16776.60289	1M	mesopic
0.3181	12496.7255	1M	mesopic
0.2081	19198.02949	1M	mesopic
0.3891	19071.05843	1M	mesopic
0.2532	27061.34377	1M	mesopic
0.4242	5299.829907	1M	mesopic
0.3758	20984.30349	1M	mesopic
0.2863	18254.42652	1M	mesopic
0.3453	12993.04138	1M	mesopic
0.3387	5556.091159	1M	mesopic
0.3466	17001.50469	1M	mesopic
0.2625	8022.492376	1M	mesopic
0.3791	25440.83629	1M	mesopic
0.3771	21844.9108	1M	mesopic
0.2512	8137.377146	1M	mesopic
0.2366	18031.13023	1M	mesopic
0.2505	29912.48247	1M	mesopic
0.3148	10851.14665	1M	mesopic
0.4063	20914.1854	1M	mesopic
0.179	8998.066478	1M	mesopic
0.232	7029.196124	1M	mesopic
0.3997	13163.03214	1M	mesopic
0.5925	12416.31607	1M	mesopic
0.2181	30833.03268	1M	mesopic
0.4467	17991.20457	1M	mesopic
0.4295	11566.28519	1M	mesopic
0.3871	15047.3884	1M	mesopic
0.3579	17793.81485	1M	mesopic
0.3652	39178.32446	1M	mesopic
0.2419	26939.8696	1M	mesopic
0.4103	22210.43805	1M	mesopic
0.3619	13943.96219	1M	mesopic
0.3877	21721.76894	1M	mesopic
0.2254	15269.93209	1M	mesopic
0.509	19516.02083	1M	mesopic
0.3546	16726.36958	1M	mesopic
0.3877	26925.49739	1M	mesopic
0.4918	6823.834047	1M	mesopic
0.2983	7804.904073	1M	mesopic
0.2287	5082.523111	1M	mesopic
0.5826	5244.738175	1M	mesopic
0.622369511	18829.01409	1M	mesopic
0.611101906	12606.43208	1M	mesopic
0.3632	9285.922678	1M	mesopic
0.4706	21837.15219	1M	mesopic
0.3586	18470.43643	1M	mesopic
0.3486	34089.27139	1M	mesopic
0.3665	5448.316747	1M	mesopic
0.2804	5172.650746	1M	mesopic
0.2492	18211.40374	1M	mesopic
0.3665	10328.74497	1M	mesopic
0.2499	15097.91467	1M	mesopic
0.4514	26129.26814	1M	mesopic
0.3758	14376.26832	1M	mesopic
0.5514	9076.086383	1M	mesopic
0.3427	4523.233601	1M	mesopic
0.3857	33907.76352	1M	mesopic
0.4673	11487.58401	1M	mesopic
0.3977	30215.67249	1M	mesopic
0.236	36383.74501	1M	mesopic
0.401	32380.72514	1M	mesopic
0.3877	4952.4776	1M	mesopic
0.2645	42593.31699	1M	mesopic
0.3725	45316.86196	1M	mesopic
0.3566	12518.21825	1M	mesopic
0.3473	8099.954342	1M	mesopic
0.3645	27026.60265	1M	mesopic
0.2234	16685.94769	1M	mesopic
0.3778	19545.51243	1M	mesopic
0.226	19838.92697	1M	mesopic
0.3506	50834.19255	1M	mesopic
0.452	27509.41245	1M	mesopic
0.4534	10988.30569	1M	mesopic
NA	2620.393581	1M	mesopic
0.5587	5112.587406	1M	mesopic
0.2585	6327.167843	1M	mesopic
0.4202	17503.34472	1M	mesopic
0.3142	6073.73514	1M	mesopic
0.3022	14658.09942	1M	mesopic
0.4282	5690.344033	1M	mesopic
0.4732	21692.08215	1M	mesopic
0.4606	5004.230707	1M	mesopic
NA	10316.08064	1M	mesopic
0.3645	19459.60306	1M	mesopic
0.3347	6633.72499	1M	mesopic
0.2015	10928.22256	1M	mesopic
0.4374	5659.588886	1M	mesopic
0.407	7117.283262	1M	mesopic
0.3844	11508.33559	1M	mesopic
0.3983	16684.97677	1M	mesopic
0.664788732	4699.144182	1M	mesopic
0.2956	6763.168815	1M	mesopic
0.3944	16214.82867	1M	mesopic
0.4036	23824.46701	1M	mesopic
0.3453	20060.27476	1M	mesopic
NA	6227.63576	1M	mesopic
0.224	10134.87956	1M	mesopic
0.2645	22381.98218	1M	mesopic
0.2916	5889.013967	1M	mesopic
0.3877	16751.95582	1M	mesopic
0.3857	6936.237153	1M	mesopic
0.3254	7401.036772	1M	mesopic
0.3572	13339.51846	1M	mesopic
0.3698	21281.92786	1M	mesopic
NA	9754.971571	1M	mesopic
0.2989	10310.22963	1M	mesopic
0.393	13571.0264	1M	mesopic
0.4162	14443.32998	1M	mesopic
0.2585	5194.157768	1M	mesopic
0.3665	20570.11206	1M	mesopic
0.3082	10363.10343	1M	mesopic
0.3672	5480.374872	1M	mesopic
0.3553	8256.013583	1M	mesopic
0.3732	4705.101103	1M	mesopic
0.3294	12782.20395	1M	mesopic
0.4852	6452.27023	1M	mesopic
0.2638	17652.17817	1M	mesopic
0.3533	7069.677883	1M	mesopic
0.2737	8797.496591	1M	mesopic
0.5031	4891.4544	1M	mesopic
0.4467	7811.115393	1M	mesopic
0.3082	11563.88299	1M	mesopic
0.4255	11930.75832	1M	mesopic
0.3804	11945.06897	1M	mesopic
0.1823	14353.22648	1M	mesopic
0.3109	5090.25246	1M	mesopic
0.1929	5058.527496	1M	mesopic
0.2711	33361.83226	1M	mesopic
0.4984	8019.547097	1M	mesopic
0.5998343	5836.885498	1M	mesopic
0.3453	6995.729786	1M	mesopic
0.4116	9497.391871	1M	mesopic
0.5501	8555.787824	1M	mesopic
0.3844	12885.30577	1M	mesopic
0.3672	14615.67507	1M	mesopic
0.4872	7305.22896	1M	mesopic
0.4752	10607.49913	1M	mesopic
0.3712	15471.99902	1M	mesopic
0.3891	13477.83471	1M	mesopic
0.4593	18406.43463	1M	mesopic
0.3234	4829.092107	1M	mesopic
0.3698	16274.89108	1M	mesopic
0.3128	19860.58519	1M	mesopic
0.3698	15140.6824	1M	mesopic
0.3964	14718.80942	1M	mesopic
0.621043911	8245.560176	1M	mesopic
0.35	7485.750806	1M	mesopic
0.338	8393.929194	1M	mesopic
0.22	7650.40693	1M	mesopic
0.3533	7414.899691	1M	mesopic
0.2896	13562.16619	1M	mesopic
0.4653	7459.532148	1M	mesopic
0.2161	19098.09388	1M	mesopic
0.4209	26752.10135	1M	mesopic
0.5587	6964.741025	1M	mesopic
0.3811	13404.40966	1M	mesopic
0.3572	21348.8312	1M	mesopic
0.3268	39398.38926	1M	mesopic
0.4341	19613.52365	1M	mesopic
0.2751	17493.6806	1M	mesopic
0.4215	31860.66345	1M	mesopic
0.2698	13090.01012	1M	mesopic
0.291	7332.698874	1M	mesopic
NA	24405.4257	1M	mesopic
0.4686	15483.52113	1M	mesopic
0.1982	9692.202053	1M	mesopic
0.2088	22353.91753	1M	mesopic
0.2817	7684.360213	1M	mesopic
0.4388	16542.33716	1M	mesopic
0.613753107	7248.59336	1M	mesopic
0.2287	15554.43753	1M	mesopic
0.2379	14624.09417	1M	mesopic
0.3897	20497.97737	1M	mesopic
0.3897	39536.57711	1M	mesopic
0.5488	5279.47028	1M	mesopic
0.2048	16071.81481	1M	mesopic
0.4308	28384.4609	1M	mesopic
0.3665	10250.06562	1M	mesopic
0.4189	19782.64055	1M	mesopic
0.2552	23973.04029	1M	mesopic
0.3599	32787.68385	1M	mesopic
0.2989	6669.862322	1M	mesopic
0.3069	9013.387289	1M	mesopic
0.4321	7705.228386	1M	mesopic
0.3751	7527.723206	1M	mesopic
0.3672	14427.88252	1M	mesopic
0.3016	8515.018084	1M	mesopic
0.279	11338.48286	1M	mesopic
0.3665	12174.48595	1M	mesopic
0.4295	29821.89079	1M	mesopic
0.2658	18644.7832	1M	mesopic
0.2943	14105.95531	1M	mesopic
0.3659	36031.67424	1M	mesopic
0.3195	20052.05296	1M	mesopic
0.3162	4833.013967	1M	mesopic
0.2539	27247.92247	1M	mesopic
0.2207	23120.91944	1M	mesopic
0.4003	31873.59175	1M	mesopic
0.222	5714.756176	1M	mesopic
0.4401	22279.44229	1M	mesopic
0.4394	24316.6131	1M	mesopic
0.3162	6416.987575	1M	mesopic
0.4089	6344.834306	1M	mesopic
0.4414	6374.731166	1M	mesopic
0.3294	11020.51494	1M	mesopic
0.336	20711.87654	1M	mesopic
0.3142	10714.35082	1M	mesopic
0.3725	17992.47365	1M	mesopic
0.4606	17604.09342	1M	mesopic
0.3599	18366.91984	1M	mesopic
0.2691	10804.98808	1M	mesopic
0.3466	9863.965425	1M	mesopic
0.3473	19446.31809	1M	mesopic
0.4003	21400.16132	1M	mesopic
0.395	43435.35475	1M	mesopic
0.4534	16070.92927	1M	mesopic
0.2114	23847.56753	1M	mesopic
0.3519	16285.27749	1M	mesopic
0.3672	13833.59257	1M	mesopic
0.3427	22617.5976	1M	mesopic
0.3208	6220.352079	1M	mesopic
0.4242	7798.469079	1M	mesopic
0.3917	14009.62187	1M	mesopic
0.3201	13917.70549	1M	mesopic
0.3387	16275.83601	1M	mesopic
0.3261	13109.09299	1M	mesopic
0.3208	9118.099643	1M	mesopic
0.4441	12114.87126	1M	mesopic
0.2976	12816.10581	1M	mesopic
0.285	4818.014036	1M	mesopic
0.3877	6705.969397	1M	mesopic
0.3433	14021.96388	1M	mesopic
0.3208	6881.936354	1M	mesopic
0.2114	20464.73682	1M	mesopic
0.2539	5452.061643	1M	mesopic
0.3009	12150.67807	1M	mesopic
0.3175	8905.882779	1M	mesopic
0.4374	16834.37705	1M	mesopic
0.2545	9389.234179	1M	mesopic
0.3142	14736.02028	1M	mesopic
0.2592	5633.455586	1M	mesopic
0.2598	12469.12571	1M	mesopic
0.3049	13491.73787	1M	mesopic
0.3473	21293.21733	1M	mesopic
0.3281	8661.370195	1M	mesopic
0.3241	7338.088873	1M	mesopic
0.3506	16247.45325	1M	mesopic
0.3394	8402.139566	1M	mesopic
0.2843	6970.436472	1M	mesopic
0.3745	14693.00406	1M	mesopic
0.2691	11936.21051	1M	mesopic
0.3685	24271.65076	1M	mesopic
0.4328	16747.99121	1M	mesopic
0.3128	13166.02957	1M	mesopic
0.2784	17026.23975	1M	mesopic
0.4275	14626.32723	1M	mesopic
0.3685	12590.97387	1M	mesopic
0.3374	14300.92993	1M	mesopic
0.4123	32396.85435	1M	mesopic
0.2512	7213.998068	1M	mesopic
0.4235	37797.6792	1M	mesopic
0.2399	11773.45992	1M	mesopic
0.2664	8117.994429	1M	mesopic
0.3089	16730.87957	1M	mesopic
0.3838	12781.73077	1M	mesopic
0.3433	17413.47834	1M	mesopic
0.3592	6505.548057	1M	mesopic
0.3997	15859.59817	1M	mesopic
0.23	8912.404777	1M	mesopic
0.2824	6114.487232	1M	mesopic
0.3115	5634.901116	1M	mesopic
0.2717	10672.13122	1M	mesopic
0.3394	25241.53609	1M	mesopic
0.4275	17385.699	1M	mesopic
0.3122	6600.984088	1M	mesopic
0.5395	4792.881633	1M	mesopic
0.1856	16670.81681	1M	mesopic
0.3712	6584.456084	1M	mesopic
0.4123	8319.292377	1M	mesopic
0.4268	9259.704812	1M	mesopic
0.281	13550.16003	1M	mesopic
0.4812	11962.61806	1M	mesopic
0.2983	17079.1957	1M	mesopic
0.3241	18317.67673	1M	mesopic
0.2313	18002.11609	1M	mesopic
0.2631	13908.90226	1M	mesopic
0.2817	11732.42428	1M	mesopic
0.2161	15804.07517	1M	mesopic
0.5574	6918.802982	1M	mesopic
0.4109	13156.35464	1M	mesopic
0.3281	29844.30523	1M	mesopic
0.2903	18320.47936	1M	mesopic
0.4454	5809.003589	1M	mesopic
0.4732	5491.2816	1M	mesopic
0.2976	21794.06611	1M	mesopic
0.3533	18868.59053	1M	mesopic
0.4335	12347.10275	1M	mesopic
0.3751	10307.76159	1M	mesopic
0.2936	23611.36115	1M	mesopic
0.1969	3661.264014	1M	mesopic
0.2797	11563.09589	1M	mesopic
0.2843	24292.23888	1M	mesopic
0.2751	6870.976869	1M	mesopic
0.4792	6241.24311	1M	mesopic
0.2075	24217.98405	1M	mesopic
0.3155	8205.119004	1M	mesopic
0.336	13878.14947	1M	mesopic
0.3002	24734.41182	1M	mesopic
0.4626	40778.03494	1M	mesopic
0.4056	28298.60616	1M	mesopic
0.4361	15092.64702	1M	mesopic
0.4514	5327.77509	1M	mesopic
0.4567	13976.79479	1M	mesopic
0.162386081	6617.315526	1M	mesopic
0.2161	18175.87375	1M	mesopic
0.4361	11314.74312	1M	mesopic
0.5256	4834.553649	1M	mesopic
0.2724	16077.61762	1M	mesopic
0.3519	8453.31645	1M	mesopic
0.2737	4846.039986	1M	mesopic
0.3128	16860.88901	1M	mesopic
0.338	7717.541956	1M	mesopic
0.2804	5296.088234	1M	mesopic
0.4838	18603.37484	1M	mesopic
0.4328	5339.679902	1M	mesopic
0.4222	22190.86125	1M	mesopic
0.774813587	18765.01558	1M	mesopic
0.2751	6022.88608	1M	mesopic
0.2751	4923.320457	1M	mesopic
0.2963	14702.8237	1M	mesopic
0.3069	11821.19468	1M	mesopic
0.1929	6870.98015	1M	mesopic
0.2857	12885.34616	1M	mesopic
0.2545	7411.932294	1M	mesopic
0.665451533	4599.299212	1M	mesopic
0.3553	14182.50578	1M	mesopic
0.684672742	6974.495034	1M	mesopic
0.3208	34274.00057	1M	mesopic
0.23	10046.56759	1M	mesopic
0.2472	7384.991366	1M	mesopic
0.4063	13228.84475	1M	mesopic
0.4421	21039.10889	1M	mesopic
0.3493	6159.770251	1M	mesopic
0.3546	7524.749189	1M	mesopic
0.3075	14518.04452	1M	mesopic
0.3732	15094.05034	1M	mesopic
0.4653	8383.975187	1M	mesopic
0.348	9680.513466	1M	mesopic
0.2983	17722.57249	1M	mesopic
0.2717	6084.906032	1M	mesopic
0.3374	20641.69127	1M	mesopic
0.2857	6242.648243	1M	mesopic
0.3122	6757.170841	1M	mesopic
0.3944	8188.94443	1M	mesopic
0.3698	9656.06639	1M	mesopic
0.342	15174.22559	1M	mesopic
0.3983	13124.01024	1M	mesopic
0.2744	8325.075884	1M	mesopic
0.462	7497.295199	1M	mesopic
0.3765	5274.1877	1M	mesopic
0.4103	8077.510955	1M	mesopic
0.3387	17399.64649	1M	mesopic
0.3354	5577.389633	1M	mesopic
0.2764	8766.490484	1M	mesopic
0.2618	20635.00566	1M	mesopic
0.4772	7420.325029	1M	mesopic
0.3738	7216.990216	1M	mesopic
0.2956	13506.75296	1M	mesopic
0.4699	12841.02004	1M	mesopic
0.3387	6108.880184	1M	mesopic
0.405	9880.388897	1M	mesopic
0.3473	19072.97681	1M	mesopic
0.34	7518.252267	1M	mesopic
0.4759	18015.17775	1M	mesopic
0.3897	14068.08904	1M	mesopic
0.2638	10910.01128	1M	mesopic
0.3241	11966.46896	1M	mesopic
0.2585	5257.809415	1M	mesopic
0.3732	15530.14579	1M	mesopic
0.2751	8770.51652	1M	mesopic
0.2698	6151.929399	1M	mesopic
0.2499	22764.03265	1M	mesopic
0.4408	24057.73156	1M	mesopic
0.5296	8385.872851	1M	mesopic
0.344	14987.41343	1M	mesopic
0.2572	8673.510934	1M	mesopic
0.3221	16627.88676	1M	mesopic
0.2393	6134.940216	1M	mesopic
0.2519	11191.84075	1M	mesopic
0.3864	4635.393756	1M	mesopic
0.3188	6196.987973	1M	mesopic
0.281	10020.80562	1M	mesopic
0.3546	11940.61374	1M	mesopic
0.3427	17627.06216	1M	mesopic
0.4931	6479.920759	1M	mesopic
0.3506	13301.93464	1M	mesopic
0.2923	6561.636494	1M	mesopic
0.3626	22137.54817	1M	mesopic
0.3374	26359.88648	1M	mesopic
0.2207	5278.895206	1M	mesopic
0.2094	6546.044344	1M	mesopic
0.2658	10176.91009	1M	mesopic
0.3791	28911.07477	1M	mesopic
0.2499	5351.434344	1M	mesopic
0.3029	9320.467222	1M	mesopic
0.287	12512.95708	1M	mesopic
0.2486	4740.348611	1M	mesopic
0.3413	14555.68585	1M	mesopic
0.4447	16802.68978	1M	mesopic
0.3785	14191.28036	1M	mesopic
0.2094	15917.29129	1M	mesopic
0.3095	9383.443711	1M	mesopic
0.4355	13201.16441	1M	mesopic
0.3665	16030.61118	1M	mesopic
0.4938	23746.43884	1M	mesopic
0.342	11750.44892	1M	mesopic
0.2645	14346.4262	WT	mesopic
0.2717	19892.44689	WT	mesopic
0.2936	15080.05901	WT	mesopic
0.2717	11820.33453	WT	mesopic
0.2923	7388.777149	WT	mesopic
0.2777	15237.11877	WT	mesopic
0.2777	15027.92956	WT	mesopic
0.2618	17534.87788	WT	mesopic
0.285	14556.73685	WT	mesopic
0.2512	26708.22895	WT	mesopic
0.3062	14444.24811	WT	mesopic
0.3102	16359.8293	WT	mesopic
0.2678	26424.33607	WT	mesopic
NA	9943.132931	WT	mesopic
NA	18440.90773	WT	mesopic
0.2326	14204.48861	WT	mesopic
0.226	23165.41653	WT	mesopic
NA	26814.31694	WT	mesopic
0.1942	28031.28832	WT	mesopic
0.2068	28023.86021	WT	mesopic
NA	24703.38698	WT	mesopic
0.2307	24329.07206	WT	mesopic
0.2552	22234.50988	WT	mesopic
0.2293	25938.42612	WT	mesopic
0.2565	15962.27985	WT	mesopic
0.222	31404.15943	WT	mesopic
NA	21802.44285	WT	mesopic
0.3367	19675.27001	WT	mesopic
0.2664	10884.45249	WT	mesopic
0.2346	38816.37009	WT	mesopic
0.3082	14170.59007	WT	mesopic
0.2638	13393.33869	WT	mesopic
0.2366	16252.53233	WT	mesopic
NA	31668.59029	WT	mesopic
NA	28759.88047	WT	mesopic
NA	23237.69894	WT	mesopic
0.2558	17563.68427	WT	mesopic
0.2486	30497.53779	WT	mesopic
0.3274	16208.23724	WT	mesopic
0.2293	19090.79793	WT	mesopic
0.2658	28890.21574	WT	mesopic
NA	30947.00042	WT	mesopic
NA	48556.72086	WT	mesopic
0.2983	18446.90384	WT	mesopic
0.2658	14455.80157	WT	mesopic
0.2399	20083.26309	WT	mesopic
0.2532	18046.1343	WT	mesopic
0.2492	10010.65974	WT	mesopic
0.2008	30640.83647	WT	mesopic
0.4799	15769.60441	WT	mesopic
0.2704	21831.20445	WT	mesopic
0.2585	16891.58957	WT	mesopic
0.2499	18150.2958	WT	mesopic
NA	34937.78842	WT	mesopic
NA	8596.732177	WT	mesopic
0.3811	17308.8053	WT	mesopic
0.2353	40954.0472	WT	mesopic
0.2273	22699.54834	WT	mesopic
0.2486	24967.93185	WT	mesopic
NA	36251.48792	WT	mesopic
0.2088	14354.97873	WT	mesopic
0.2552	22489.05904	WT	mesopic
0.2711	22841.36757	WT	mesopic
NA	19086.55318	WT	mesopic
NA	30836.22123	WT	mesopic
NA	25540.27999	WT	mesopic
NA	5513.302422	WT	mesopic
0.2486	37317.49756	WT	mesopic
0.2247	19910.35303	WT	mesopic
0.2167	24627.08061	WT	mesopic
0.2214	28196.08188	WT	mesopic
0.2101	6505.497085	WT	mesopic
0.2254	14732.65343	WT	mesopic
0.23	12251.04373	WT	mesopic
0.2578	16810.61431	WT	mesopic
0.228	20103.19051	WT	mesopic
0.2187	22069.34312	WT	mesopic
0.3175	16243.65497	WT	mesopic
NA	38641.98969	WT	mesopic
0.2645	14874.40586	WT	mesopic
0.2923	14885.55466	WT	mesopic
0.2923	25517.20261	WT	mesopic
0.2638	15608.91604	WT	mesopic
0.2578	22846.53518	WT	mesopic
0.2598	12644.53018	WT	mesopic
0.2545	13843.29419	WT	mesopic
0.3486	19055.23838	WT	mesopic
0.3122	18990.28664	WT	mesopic
0.226	41048.23304	WT	mesopic
NA	38489.57359	WT	mesopic
0.2452	13689.98547	WT	mesopic
0.2353	16420.64155	WT	mesopic
0.226	40872.12119	WT	mesopic
0.2996	15205.15335	WT	mesopic
0.3181	17477.09403	WT	mesopic
NA	27563.20091	WT	mesopic
0.3002	11035.2857	WT	mesopic
0.2956	17671.30811	WT	mesopic
0.2499	11742.84955	WT	mesopic
NA	18373.48486	WT	mesopic
0.5634	9193.733423	WT	mesopic
0.2777	14829.33275	WT	mesopic
NA	29600.41866	WT	mesopic
0.2439	14981.56959	WT	mesopic
0.2704	35369.51868	WT	mesopic
0.2863	25586.1414	WT	mesopic
0.2439	26355.08492	WT	mesopic
0.2943	20402.18691	WT	mesopic
0.2843	17358.46367	WT	mesopic
0.287	18651.97477	WT	mesopic
0.3287	19369.53781	WT	mesopic
0.2446	10761.6603	WT	mesopic
0.2638	17916.54531	WT	mesopic
0.3341	20291.40428	WT	mesopic
0.2432	18258.25795	WT	mesopic
0.2466	17044.47576	WT	mesopic
0.3692	18724.04856	WT	mesopic
0.2916	23239.52022	WT	mesopic
0.291	19903.92077	WT	mesopic
0.3168	15211.08847	WT	mesopic
NA	33054.07476	WT	mesopic
0.3201	16637.46841	WT	mesopic
0.2691	15457.24188	WT	mesopic
0.4487	5939.135269	WT	mesopic
NA	25629.38497	WT	mesopic
0.2572	8992.146356	WT	mesopic
0.228	42141.94428	WT	mesopic
0.2558	15661.57629	WT	mesopic
NA	19926.72157	WT	mesopic
0.2578	7111.881223	WT	mesopic
0.2532	15129.46275	WT	mesopic
0.232	22460.74236	WT	mesopic
0.2963	31302.49932	WT	mesopic
0.2459	7804.684405	WT	mesopic
0.2479	5489.462569	WT	mesopic
0.2883	16062.71203	WT	mesopic
0.2943	27676.49811	WT	mesopic
NA	40788.2938	WT	mesopic
NA	10662.41535	WT	mesopic
0.236	16765.34334	WT	mesopic
0.2174	27176.62777	WT	mesopic
0.228	23547.24394	WT	mesopic
0.2346	17897.72849	WT	mesopic
NA	38600.8011	WT	mesopic
0.22	36927.83358	WT	mesopic
NA	32611.25263	WT	mesopic
NA	23175.65875	WT	mesopic
0.2207	17726.11895	WT	mesopic
0.2479	22825.60069	WT	mesopic
0.2764	22603.23079	WT	mesopic
0.2532	18166.54663	WT	mesopic
0.3486	16605.91715	WT	mesopic
0.3102	6532.255481	WT	mesopic
0.3009	24404.30733	WT	mesopic
0.2611	20074.27003	WT	mesopic
0.2505	18629.52726	WT	mesopic
0.4553	9359.904327	WT	mesopic
0.2174	33762.07463	WT	mesopic
0.2393	7608.336236	WT	mesopic
0.2366	13508.18197	WT	mesopic
0.3632	18169.09044	WT	mesopic
0.3241	20380.07271	WT	mesopic
0.2147	29147.66989	WT	mesopic
NA	13770.60388	WT	mesopic
0.2181	8080.501128	WT	mesopic
NA	37300.87116	WT	mesopic
NA	35795.90568	WT	mesopic
0.3162	17573.88099	WT	mesopic
0.2128	38515.49308	WT	mesopic
NA	10834.09353	WT	mesopic
0.2247	20648.83647	WT	mesopic
0.2532	13134.64265	WT	mesopic
0.3354	14492.92552	WT	mesopic
0.3022	6141.977779	WT	mesopic
NA	37078.30873	WT	mesopic
0.4328	20285.68048	WT	mesopic
NA	24410.28914	WT	mesopic
0.2578	8497.997827	WT	mesopic
0.2532	22546.33896	WT	mesopic
NA	27879.50888	WT	mesopic
0.3042	56750.71606	WT	mesopic
NA	39176.16061	WT	mesopic
NA	29810.10553	WT	mesopic
0.226	14606.6827	WT	mesopic
0.2267	18985.72044	WT	mesopic
NA	37042.28647	WT	mesopic
0.3884	21598.41384	WT	mesopic
0.2141	34941.94872	WT	mesopic
0.222	32212.29712	WT	mesopic
0.3228	18188.49752	WT	mesopic
0.3659	20230.17334	WT	mesopic
0.3082	19876.91767	WT	mesopic
NA	41057.83256	WT	mesopic
NA	46903.51842	WT	mesopic
NA	44198.7589	WT	mesopic
0.2552	15573.91066	WT	mesopic
NA	17024.2065	WT	mesopic
NA	33003.11302	WT	mesopic
NA	53756.39698	WT	mesopic
0.2393	21407.33469	WT	mesopic
0.222	37809.40883	WT	mesopic
0.2254	30583.63409	WT	mesopic
NA	36516.05063	WT	mesopic
0.3964	20692.52664	WT	mesopic
0.2366	20118.77994	WT	mesopic
0.1982	35155.15699	WT	mesopic
NA	32741.40357	WT	mesopic
0.2333	7632.387626	WT	mesopic
0.2731	29844.06689	WT	mesopic
NA	52914.66691	WT	mesopic
0.2147	37598.3487	WT	mesopic
0.3069	37470.77473	WT	mesopic
0.2439	23662.42198	WT	mesopic
0.2419	35442.95898	WT	mesopic
NA	37699.31614	WT	mesopic
NA	36784.74009	WT	mesopic
0.2903	14526.7014	WT	mesopic
0.2101	8970.157	WT	mesopic
0.3798	15078.97913	WT	mesopic
0.2645	15474.1093	WT	mesopic
0.234	44300.17909	WT	mesopic
0.2406	29407.06677	WT	mesopic
NA	43550.6274	WT	mesopic
NA	24828.22647	WT	mesopic
NA	26135.55215	WT	mesopic
0.2638	7249.907265	WT	mesopic
0.609113505	9948.100842	WT	mesopic
0.3248	20028.30095	WT	mesopic
NA	27085.79602	WT	mesopic
0.3287	19653.82355	WT	mesopic
0.2466	16427.5123	WT	mesopic
0.2194	23399.72538	WT	mesopic
0.2771	15446.35581	WT	mesopic
0.2512	18333.34646	WT	mesopic
0.2234	48096.37127	WT	mesopic
0.2406	38363.39556	WT	mesopic
0.2214	19427.73222	WT	mesopic
0.2989	19001.96869	WT	mesopic
0.2625	14523.40298	WT	mesopic
0.2499	19422.78956	WT	mesopic
0.3473	8409.782836	WT	mesopic
0.3016	17560.14309	WT	mesopic
0.607787904	8063.017297	WT	mesopic
0.291	18782.47962	WT	mesopic
0.3321	20896.29885	WT	mesopic
0.3347	19971.59912	WT	mesopic
0.2439	25225.35306	WT	mesopic
0.3181	17442.79542	WT	mesopic
NA	14671.81034	WT	mesopic
0.2751	19385.78432	WT	mesopic
0.2989	19543.70183	WT	mesopic
0.2247	28538.50445	WT	mesopic
0.3049	34561.67853	WT	mesopic
0.2505	19495.39673	WT	mesopic
0.2426	34893.2097	WT	mesopic
0.2611	17976.07807	WT	mesopic
0.2088	18026.30508	WT	mesopic
0.2393	27026.43103	WT	mesopic
0.2525	15311.78867	WT	mesopic
0.2618	19401.70072	WT	mesopic
0.2432	13790.80256	WT	mesopic
0.2525	16962.25461	WT	mesopic
NA	42393.09706	WT	mesopic
NA	40549.97867	WT	mesopic
NA	37903.21316	WT	mesopic
0.3221	23186.56481	WT	mesopic
NA	29578.22534	WT	mesopic
0.2598	29099.98299	WT	mesopic
0.3751	22210.59827	WT	mesopic
0.3327	26732.84903	WT	mesopic
0.2207	17060.35775	WT	mesopic
0.234	18704.28368	WT	mesopic
0.3274	14216.96824	WT	mesopic
NA	28247.67296	WT	mesopic
NA	30154.5765	WT	mesopic
0.3201	21869.6281	WT	mesopic
0.2771	15412.46971	WT	mesopic
0.3751	59589.8467	WT	mesopic
0.2512	20491.30399	WT	mesopic
0.2413	20143.10124	WT	mesopic
NA	34972.43183	WT	mesopic
NA	26128.36359	WT	mesopic
0.2128	32674.65378	WT	mesopic
0.2181	37708.50347	WT	mesopic
0.232	35383.59805	WT	mesopic
0.2068	20451.3247	WT	mesopic
0.2121	11866.29298	WT	mesopic
0.2393	31192.80226	WT	mesopic
0.2439	16726.24222	WT	mesopic
NA	37438.41081	WT	mesopic
0.3181	9405.365453	WT	mesopic
0.3367	12046.31688	WT	mesopic
0.3274	12728.83371	WT	mesopic
0.2651	16583.00921	WT	mesopic
0.2399	33930.18961	WT	mesopic
0.2426	19849.4407	WT	mesopic
0.2592	14472.13947	WT	mesopic
0.2386	21138.90368	WT	mesopic
0.2452	8562.908994	WT	mesopic
NA	6535.712321	WT	mesopic
0.2386	14391.47855	WT	mesopic
0.2804	18018.46343	WT	mesopic
0.2691	18957.88457	WT	mesopic
0.2519	16968.41695	WT	mesopic
0.2837	10629.03947	WT	mesopic
0.2426	12282.66001	WT	mesopic
0.2452	16721.73001	WT	mesopic
0.3453	12837.17653	WT	mesopic
NA	27829.02048	WT	mesopic
0.3254	17696.39718	WT	mesopic
0.342	12346.81847	WT	mesopic
0.3725	16902.15918	WT	mesopic
0.2923	24625.30964	WT	mesopic
0.236	20891.0987	WT	mesopic
0.3142	8252.313411	WT	mesopic
0.3254	15281.28922	WT	mesopic
0.3042	15642.15298	WT	mesopic
0.2578	11848.55086	WT	mesopic
0.2671	18377.61913	WT	mesopic
0.3327	17492.90843	WT	mesopic
0.2605	13799.73024	WT	mesopic
0.2313	22661.74543	WT	mesopic
0.2505	21119.97348	WT	mesopic
0.2326	10792.38401	WT	mesopic
0.2505	14401.20394	WT	mesopic
0.3135	30463.96951	WT	mesopic
0.2214	40947.71378	WT	mesopic
0.3228	18178.30061	WT	mesopic
0.2406	11847.15535	WT	mesopic
NA	6193.336438	WT	mesopic
NA	21222.18555	WT	mesopic
NA	22072.39559	WT	mesopic
0.2969	11740.45674	WT	mesopic
0.3016	26797.34749	WT	mesopic
0.2121	35852.28446	WT	mesopic
0.3572	17675.88364	WT	mesopic
0.2618	6164.056559	WT	mesopic
0.2552	17173.68453	WT	mesopic
0.2618	14195.19762	WT	mesopic
0.2539	5359.217444	WT	mesopic
NA	7059.937231	WT	mesopic
0.2751	6982.024266	WT	mesopic
0.4149	15568.52118	WT	mesopic
0.2737	10783.18851	WT	mesopic
0.285	8340.334932	WT	mesopic
0.3911	18627.07288	WT	mesopic
0.3639	17909.50623	WT	mesopic
0.3559	17271.98399	WT	mesopic
0.3367	15024.03301	WT	mesopic
0.3307	12692.20803	WT	mesopic
0.4388	17328.34876	WT	mesopic
0.3155	16409.18772	WT	mesopic
0.5607	10858.67665	WT	mesopic
NA	29735.84657	WT	mesopic
0.3089	19201.57145	WT	mesopic
0.2446	65486.15885	WT	mesopic
0.2532	8815.173809	WT	mesopic
NA	23646.02224	WT	mesopic
NA	22236.96416	WT	mesopic
0.2625	9770.257685	WT	mesopic
0.4229	18932.97974	WT	mesopic
NA	18094.01424	WT	mesopic
0.2903	23050.34632	WT	mesopic
0.3095	18154.99143	WT	mesopic
0.2717	15815.60911	WT	mesopic
0.2373	23603.86739	WT	mesopic
0.3493	18095.81953	WT	mesopic
0.3102	24212.21284	WT	mesopic
0.2804	18730.2253	WT	mesopic
0.2651	15590.8315	WT	mesopic
0.3758	20219.23264	WT	mesopic
0.3857	17500.2925	WT	mesopic
0.2592	23067.17132	WT	mesopic
0.5541	21459.52526	WT	mesopic
0.2326	22598.25711	WT	mesopic
0.2671	23664.19863	WT	mesopic
0.3268	19202.39757	WT	mesopic
0.3347	19569.79146	WT	mesopic
0.3579	38878.35017	WT	mesopic
0.4089	16110.90272	WT	mesopic
0.2757	16661.58802	WT	mesopic
0.2757	21908.46814	WT	mesopic
NA	25667.35243	WT	mesopic
0.2638	16143.57268	WT	mesopic
0.2625	18875.33878	WT	mesopic
0.2379	36614.804	WT	mesopic
0.3155	17312.47812	WT	mesopic
0.3473	40460.6172	WT	mesopic
0.2949	25373.57984	WT	mesopic
0.3029	23291.12191	WT	mesopic
0.2949	14282.54709	WT	mesopic
0.2572	10802.06549	WT	mesopic
0.4189	18611.56955	WT	mesopic
0.2419	40277.61173	WT	mesopic
0.2863	20468.29893	WT	mesopic
0.2771	13671.74303	WT	mesopic
0.3248	23322.54688	WT	mesopic
0.3195	20923.36809	WT	mesopic
0.2472	25979.97244	WT	mesopic
0.2486	28363.32804	WT	mesopic
0.3254	18581.61133	WT	mesopic
0.3022	16863.66984	WT	mesopic
0.2472	38130.6578	WT	mesopic
0.2439	24247.94497	WT	mesopic
0.2446	28275.4402	WT	mesopic
0.2824	25183.43721	WT	mesopic
0.3002	7673.233724	WT	mesopic
0.2578	14895.34279	WT	mesopic
0.2307	9472.260349	WT	mesopic
0.2552	7509.996412	WT	mesopic
0.2393	13829.49501	WT	mesopic
0.2413	9111.472955	WT	mesopic
0.232	24592.03712	WT	mesopic
0.2373	31976.9952	WT	mesopic
NA	34773.31061	WT	mesopic
0.2333	28783.3208	WT	mesopic
0.3049	18967.61457	WT	mesopic
NA	29774.56336	WT	mesopic
NA	24197.04	WT	mesopic
NA	6507.250078	WT	mesopic
0.2446	35815.52225	WT	mesopic
0.2386	27603.65611	WT	mesopic
0.2432	35101.23537	WT	mesopic
0.2877	8285.187122	WT	mesopic
0.2194	6220.812447	WT	mesopic
0.2784	15670.93255	WT	mesopic
NA	11093.2621	WT	mesopic
NA	15752.43572	WT	mesopic
0.2379	33198.48817	WT	mesopic
0.3851	8781.448268	WT	mesopic
0.2565	36480.25156	WT	mesopic
0.2757	17330.9822	WT	mesopic
0.2439	29956.19912	WT	mesopic
0.222	23471.79986	WT	mesopic
0.2684	15498.41084	WT	mesopic
0.2353	42183.98373	WT	mesopic
0.1935	27573.9806	WT	mesopic
NA	30745.68209	WT	mesopic
0.2379	19908.51357	WT	mesopic
0.2313	29600.83953	WT	mesopic
0.3049	20968.17376	WT	mesopic
0.2717	13892.86416	WT	mesopic
0.2751	15431.51973	WT	mesopic
0.2432	23983.43101	WT	mesopic
0.2532	24235.77819	WT	mesopic
0.2751	22513.6156	WT	mesopic
0.2751	21267.38342	WT	mesopic
0.2691	20143.00287	WT	mesopic
0.2698	19871.84537	WT	mesopic
0.2439	24579.5774	WT	mesopic
0.2366	21815.58351	WT	mesopic
0.2578	17576.3726	WT	mesopic
NA	30782.9567	WT	mesopic
NA	27865.59567	WT	mesopic
NA	24832.69588	WT	mesopic
NA	33272.79019	WT	mesopic
0.2545	9225.76136	WT	mesopic
0.2492	33137.30641	WT	mesopic
NA	25342.09702	WT	mesopic
0.289	16746.07624	WT	mesopic
0.3115	14023.05815	WT	mesopic
0.2605	19317.11522	WT	mesopic
0.2486	19607.04512	WT	mesopic
NA	22556.30413	WT	mesopic
0.2565	24823.30807	WT	mesopic
0.2552	9839.89317	WT	mesopic
0.3228	20016.42162	WT	mesopic
0.3228	20473.01335	WT	mesopic
NA	21008.60311	WT	mesopic
0.2645	29560.86651	WT	mesopic
0.2989	20633.51843	WT	mesopic
NA	14463.08186	WT	mesopic
0.2048	18784.78938	WT	mesopic
0.2287	32898.63418	WT	mesopic
0.234	20665.66817	WT	mesopic
0.2346	19773.88821	WT	mesopic
0.2519	20800.89255	WT	mesopic
NA	19104.38107	WT	mesopic
0.2479	21483.29245	WT	mesopic
0.2426	30925.95099	WT	mesopic
0.2366	14489.85352	WT	mesopic
NA	23306.55997	WT	mesopic
0.2731	13760.62646	WT	mesopic
0.3109	18313.95877	WT	mesopic
0.289	18174.31748	WT	mesopic
0.3056	17481.02474	WT	mesopic
0.3062	14462.21795	WT	mesopic
NA	20263.71713	WT	mesopic
NA	22972.02376	WT	mesopic
0.2313	18322.36827	WT	mesopic
0.2194	20758.83906	WT	mesopic
NA	20879.26426	WT	mesopic
0.22	23283.40517	WT	mesopic
NA	24478.54315	WT	mesopic
0.2585	28670.23111	WT	mesopic
0.2008	29638.87727	WT	mesopic
0.2419	29738.99454	WT	mesopic
0.2088	19492.33171	WT	mesopic
NA	29264.93092	WT	mesopic
NA	24775.57392	WT	mesopic
0.236	5066.986481	WT	mesopic
NA	27077.11822	WT	mesopic
0.2147	27317.6521	WT	mesopic
0.2326	19684.18085	WT	mesopic
NA	27400.89754	WT	mesopic
NA	25805.10501	WT	mesopic
NA	24884.41321	WT	mesopic
0.22	24391.13061	WT	mesopic
NA	17983.14409	WT	mesopic
NA	31577.60907	WT	mesopic
0.2413	31616.30852	WT	mesopic
0.3281	7391.442798	WT	mesopic
0.2353	5989.801452	WT	mesopic
0.2625	13960.68968	WT	mesopic
0.293	22390.20223	WT	mesopic
NA	19011.64824	WT	mesopic
NA	22635.21336	WT	mesopic
0.2399	12876.07603	WT	mesopic
NA	10468.28953	WT	mesopic
0.1995	9446.019931	WT	mesopic
NA	14332.27921	WT	mesopic
NA	11951.40306	WT	mesopic
NA	10679.56123	WT	mesopic
NA	9471.041071	WT	mesopic
0.2386	14085.82643	WT	mesopic
0.2711	49731.42402	WT	mesopic
0.2857	6441.114922	WT	mesopic
NA	47911.35536	WT	mesopic
NA	20380.14357	WT	mesopic
0.228	11678.1416	WT	mesopic
NA	13549.02528	WT	mesopic
NA	19588.93516	WT	mesopic
NA	18246.12158	WT	mesopic
NA	8888.794063	WT	mesopic
NA	12093.44959	WT	mesopic
NA	17287.15175	WT	mesopic
NA	9076.98241	WT	mesopic
0.2824	9609.414305	WT	mesopic
NA	7919.696712	WT	mesopic
NA	5405.043124	WT	mesopic
NA	20359.33489	WT	mesopic
NA	27909.12877	WT	mesopic
NA	29681.78943	WT	mesopic
NA	22211.0867	WT	mesopic
NA	23217.13785	WT	mesopic
NA	22792.9898	WT	mesopic
NA	7670.499983	WT	mesopic
0.2247	6079.478119	WT	mesopic
NA	17331.06798	WT	mesopic
0.2293	22299.94913	WT	mesopic
NA	12580.13663	WT	mesopic
NA	30706.3944	WT	mesopic
NA	30782.33313	WT	mesopic
NA	15030.95675	WT	mesopic
NA	27439.10212	WT	mesopic
0.2108	26533.37193	WT	mesopic
NA	19181.32026	WT	mesopic
NA	29432.30973	WT	mesopic
NA	32832.57753	WT	mesopic
NA	9486.247536	WT	mesopic
NA	26068.40037	WT	mesopic
NA	36019.6249	WT	mesopic
NA	27955.43822	WT	mesopic
NA	7227.296393	WT	mesopic
NA	24218.96437	WT	mesopic
NA	9520.525992	WT	mesopic
NA	10496.38924	WT	mesopic
NA	25025.0199	WT	mesopic
NA	19497.70502	WT	mesopic
0.3082	7674.569779	WT	mesopic
NA	17623.40137	WT	mesopic
NA	23197.61818	WT	mesopic
NA	26039.46902	WT	mesopic
NA	11485.01061	WT	mesopic
NA	24832.70896	WT	mesopic
NA	22594.97682	WT	mesopic
NA	16135.15722	WT	mesopic
NA	15912.57525	WT	mesopic
NA	16398.58892	WT	mesopic
0.2313	16646.96111	WT	mesopic
0.2273	21736.30825	WT	mesopic
0.2187	8382.318989	WT	mesopic
NA	24503.88359	WT	mesopic
0.291	14321.23186	WT	mesopic
0.336	20098.99748	WT	mesopic
NA	28502.59164	WT	mesopic
NA	23571.96861	WT	mesopic
0.2963	11535.66261	WT	mesopic
0.2432	16746.91017	WT	mesopic
NA	32039.23939	WT	mesopic
NA	29845.97229	WT	mesopic
NA	17808.27311	WT	mesopic
0.2121	13285.32468	WT	mesopic
NA	12719.82667	WT	mesopic
NA	12818.27986	WT	mesopic
0.2916	6330.966492	WT	mesopic
0.2863	16093.89843	WT	mesopic
0.2287	15818.7555	WT	mesopic
0.2505	14460.57161	WT	mesopic
0.2983	9308.435734	WT	mesopic
0.2505	9297.809197	WT	mesopic
NA	9776.307707	WT	mesopic
NA	7549.190116	WT	mesopic
0.2346	12445.16525	WT	mesopic
NA	11957.84273	WT	mesopic
0.3241	21788.19261	WT	mesopic
0.2406	6611.649286	WT	mesopic
0.2379	7159.229899	WT	mesopic
0.2731	4233.820959	WT	mesopic
0.2254	35237.85346	WT	mesopic
NA	32526.56625	WT	mesopic
0.2598	8991.454398	WT	mesopic
0.2413	6217.994808	WT	mesopic
0.3248	18071.67463	WT	mesopic
0.4374	6020.160442	WT	mesopic
0.2081	17335.31775	WT	mesopic
NA	18241.19159	WT	mesopic
0.2108	19405.37033	WT	mesopic
NA	16077.3206	WT	mesopic
0.1783	12352.31762	WT	mesopic
0.3804	56461.85328	WT	mesopic
0.3851	10402.5777	WT	mesopic
0.2658	11027.71742	WT	mesopic
0.2737	7624.912064	WT	mesopic
NA	48870.19514	WT	mesopic
0.3089	26778.77093	WT	mesopic
0.2141	23592.05213	WT	mesopic
NA	21169.53203	WT	mesopic
0.23	22706.31257	WT	mesopic
NA	30920.84314	WT	mesopic
NA	33911.37854	WT	mesopic
0.2287	16766.64778	WT	mesopic
0.2353	15175.25519	WT	mesopic
0.2333	4984.077348	WT	mesopic
NA	24575.67956	WT	mesopic
NA	24134.16179	WT	mesopic
0.2896	14076.80258	WT	mesopic
0.2373	15925.61521	WT	mesopic
NA	8445.949891	WT	mesopic
NA	66736.99981	WT	mesopic
NA	12574.04779	WT	mesopic
0.2578	6028.010416	WT	mesopic
0.1876	41715.25158	WT	mesopic
0.2877	18873.04902	WT	mesopic
NA	16996.38834	WT	mesopic
0.2147	24201.57028	WT	mesopic
NA	23708.00597	WT	mesopic
NA	52254.13467	WT	mesopic
0.2883	25357.20951	WT	mesopic
NA	26020.88495	WT	mesopic
0.4136	25113.03583	WT	mesopic
NA	27365.62903	WT	mesopic
0.2625	22816.01441	WT	mesopic
NA	24205.95462	WT	mesopic
NA	24742.634	WT	mesopic
NA	40679.91275	WT	mesopic
0.3022	25066.92469	WT	mesopic
NA	20658.98913	WT	mesopic
NA	48414.36502	WT	mesopic
NA	18091.80614	WT	mesopic
NA	36552.23039	WT	mesopic
0.1862	35559.12083	WT	mesopic
0.2128	12820.53306	WT	mesopic
NA	37010.18377	WT	mesopic
0.2313	9608.175701	WT	mesopic
NA	30826.07196	WT	mesopic
0.3241	6255.484262	WT	mesopic
0.1697	40274.77025	WT	mesopic
NA	28255.93551	WT	mesopic
NA	43140.72365	WT	mesopic
0.3698	64386.35331	WT	mesopic
NA	6771.895808	WT	mesopic
0.2022	20714.70599	WT	mesopic
NA	21410.62861	WT	mesopic
NA	24621.87457	WT	mesopic
0.2326	10917.60025	WT	mesopic
NA	27458.40763	WT	mesopic
NA	28325.98541	WT	mesopic
NA	20864.41225	WT	mesopic
NA	19678.49672	WT	mesopic
NA	18862.75105	WT	mesopic
0.3347	17812.41341	WT	mesopic
0.638276719	10430.01562	WT	mesopic
NA	17578.13354	WT	mesopic
NA	40348.86502	WT	mesopic
0.663463132	22721.07764	WT	mesopic
NA	45234.10076	WT	mesopic
0.3791	63052.50658	WT	mesopic
0.336	21030.23921	WT	mesopic
0.3519	19228.42722	WT	mesopic
NA	28180.50273	WT	mesopic
0.2041	19831.56166	WT	mesopic
NA	27077.57032	WT	mesopic
0.3009	27157.74032	WT	mesopic
0.2638	4630.723097	WT	mesopic
0.3798	54354.90117	WT	mesopic
0.2055	19238.98428	WT	mesopic
0.4255	11364.46068	WT	mesopic
NA	18446.06201	WT	mesopic
NA	26867.23648	WT	mesopic
NA	19349.13604	WT	mesopic
NA	17716.57262	WT	mesopic
NA	18305.05928	WT	mesopic
NA	17767.04101	WT	mesopic
0.2936	6473.62472	WT	mesopic
NA	13347.01744	WT	mesopic
NA	13717.72744	WT	mesopic
0.3553	46696.68244	WT	mesopic
0.22	10694.13973	WT	mesopic
0.2824	7340.984829	WT	mesopic
0.2426	11249.12228	WT	mesopic
0.2452	4476.989811	WT	mesopic
0.2605	9472.271899	WT	mesopic
0.2797	15807.93193	WT	mesopic
NA	4545.338983	WT	mesopic
0.2346	11896.01092	WT	mesopic
0.2824	8894.977775	WT	mesopic
NA	18782.98794	WT	mesopic
NA	12191.86501	WT	mesopic
0.711847556	9188.700921	WT	mesopic
0.3162	13369.01419	WT	mesopic
0.2147	20865.36557	WT	mesopic
0.2751	14425.39166	WT	mesopic
NA	10985.38317	WT	mesopic
0.2611	9844.794419	WT	mesopic
NA	19611.73465	WT	mesopic
NA	15918.73696	WT	mesopic
0.3897	18765.44953	WT	mesopic
0.2969	18608.86832	WT	mesopic
0.3632	17427.4413	WT	mesopic
0.3486	6836.786363	WT	mesopic
NA	7731.023413	WT	mesopic
NA	6523.190138	WT	mesopic
NA	17949.2017	WT	mesopic
NA	16544.23064	WT	mesopic
0.4262	7711.633201	WT	mesopic
NA	20133.92808	WT	mesopic
NA	13370.50715	WT	mesopic
0.35	5648.903491	WT	mesopic
0.4832	7518.05869	WT	mesopic
0.2227	10647.81427	WT	mesopic
0.2857	16345.69517	WT	mesopic
0.654846727	6901.032231	WT	mesopic
0.222	11594.22751	WT	mesopic
0.2704	6655.038203	WT	mesopic
0.342	10153.17903	WT	mesopic
0.2525	6732.221052	WT	mesopic
0.2353	33753.96648	WT	mesopic
0.2565	5118.631722	WT	mesopic
0.2625	9423.705321	WT	mesopic
0.2558	17056.13395	WT	mesopic
0.3745	14602.44968	WT	mesopic
0.2585	9200.659839	WT	mesopic
NA	38846.62868	WT	mesopic
0.2061	4781.076586	WT	mesopic
0.2379	4541.706335	WT	mesopic
0.2426	8288.038101	WT	mesopic
0.3526	16400.8913	WT	mesopic
0.2691	9221.149005	WT	mesopic
0.2227	16192.96312	WT	mesopic
NA	37517.05076	WT	mesopic
0.2532	34383.96877	WT	mesopic
NA	36617.59982	WT	mesopic
NA	41529.18394	WT	mesopic
NA	5943.169915	WT	mesopic
0.2254	19134.9083	WT	mesopic
0.2293	5367.574054	WT	mesopic
0.2041	9140.947669	WT	mesopic
NA	10412.45074	WT	mesopic
0.4196	15252.87983	WT	mesopic
NA	14928.21184	WT	mesopic
0.1909	21224.82539	WT	mesopic
0.2519	4626.086012	WT	mesopic
0.2353	23786.10256	WT	mesopic
0.4103	54548.45164	WT	mesopic
0.2784	16430.61866	WT	mesopic
0.3095	22439.80122	WT	mesopic
0.2114	14191.18387	WT	mesopic
0.3433	15820.38183	WT	mesopic
0.2234	17361.44974	WT	mesopic
0.2658	18725.08001	WT	mesopic
0.2525	9861.211309	WT	mesopic
NA	20453.36778	WT	mesopic
0.3838	25472.44521	WT	mesopic
0.3818	13698.36561	WT	mesopic
0.3771	10861.62434	WT	mesopic
0.5256	10828.44471	WT	mesopic
0.2366	27675.64437	WT	mesopic
0.2432	21299.62911	WT	mesopic
0.2499	19981.97937	WT	mesopic
0.2499	7910.495448	WT	mesopic
NA	15409.32084	WT	mesopic
0.2419	17722.1294	WT	mesopic
0.2154	20148.58998	WT	mesopic
0.2432	5850.880916	WT	mesopic
NA	24605.9087	WT	mesopic
NA	29033.83637	WT	mesopic
0.2393	22943.88713	WT	mesopic
0.228	21471.98419	WT	mesopic
0.2254	14421.3034	WT	mesopic
0.23	19005.19232	WT	mesopic
0.2466	19195.7981	WT	mesopic
0.2346	18630.39544	WT	mesopic
0.226	5747.392077	WT	mesopic
0.2519	26155.09166	WT	mesopic
0.2505	16319.78353	WT	mesopic
0.2307	22501.94853	WT	mesopic
0.2399	10146.1684	WT	mesopic
0.23	12794.73456	WT	mesopic
0.2572	5107.557418	WT	mesopic
NA	23398.70255	WT	mesopic
0.2459	35369.10733	WT	mesopic
0.2479	36147.70531	WT	mesopic
0.2419	20940.90263	WT	mesopic
0.2393	15931.95604	WT	mesopic
0.2432	10843.10575	WT	mesopic
0.2399	9491.700269	WT	mesopic
NA	22260.96555	WT	mesopic
0.2512	7285.033795	WT	mesopic
NA	30127.11999	WT	mesopic
0.2048	24708.38008	WT	mesopic
0.2214	11561.53282	WT	mesopic
0.2094	28976.25959	WT	mesopic
0.2406	17515.52489	WT	mesopic
0.2645	30566.93974	WT	mesopic
NA	32771.71396	WT	mesopic
NA	10699.41535	WT	mesopic
NA	15565.96381	WT	mesopic
0.2399	10126.04009	WT	mesopic
NA	33962.18411	WT	mesopic
0.2446	17364.90382	WT	mesopic
0.2346	17106.30288	WT	mesopic
0.2293	28825.51959	WT	mesopic
0.2393	27832.80851	WT	mesopic
0.2751	11196.79762	WT	mesopic
0.2439	19330.17733	WT	mesopic
0.2678	18482.91471	WT	mesopic
0.232	21337.47108	WT	mesopic
0.2379	23998.91078	WT	mesopic
0.2399	19968.35	WT	mesopic
0.236	16957.45836	WT	mesopic
0.228	20253.81266	WT	mesopic
0.2419	4535.551766	WT	mesopic
0.2532	12592.27943	WT	mesopic
NA	32573.10338	WT	mesopic
0.2247	22924.32581	WT	mesopic
0.228	21753.92689	WT	mesopic
NA	29317.856	WT	mesopic
0.2432	10424.41159	WT	mesopic
0.2379	12995.07045	WT	mesopic
0.2055	53259.47574	WT	mesopic
0.1995	25061.50102	WT	mesopic
0.2194	19521.09633	WT	mesopic
0.236	31139.95888	WT	mesopic
0.2446	19782.37931	WT	mesopic
0.3115	20228.32292	WT	mesopic
0.2353	52630.19368	WT	mesopic
0.2505	10435.03997	WT	mesopic
0.2466	8191.396356	WT	mesopic
0.2353	20829.06457	WT	mesopic
NA	14992.80346	WT	mesopic
NA	31813.69155	WT	mesopic
0.2797	12099.06474	WT	mesopic
0.2373	15742.98976	WT	mesopic
0.2519	20847.36962	WT	mesopic
0.2446	21055.81738	WT	mesopic
NA	8037.029141	WT	mesopic
0.2664	38363.68013	WT	mesopic
NA	32274.98492	WT	mesopic
0.3175	18761.74224	WT	mesopic
NA	16684.94205	WT	mesopic
0.2313	16105.59383	WT	mesopic
0.2432	22387.55489	WT	mesopic
NA	16009.41808	WT	mesopic
NA	26980.08907	WT	mesopic
0.2147	31878.06581	WT	mesopic
0.2366	15509.62066	WT	mesopic
NA	19371.96312	WT	mesopic
0.2658	18880.70345	WT	mesopic
0.2174	29036.80658	WT	mesopic
0.2346	23909.28006	WT	mesopic
0.2366	29007.35824	WT	mesopic
0.2393	20928.51218	WT	mesopic
0.2393	34942.79496	WT	mesopic
NA	17700.41753	WT	mesopic
0.2552	12465.68048	WT	mesopic
0.2618	23725.98779	WT	mesopic
0.2459	60029.22224	WT	mesopic
0.2287	33623.65095	WT	mesopic
0.2532	21968.69686	WT	mesopic
NA	27349.55884	WT	mesopic
NA	14497.00859	WT	mesopic
0.2128	18726.36091	WT	mesopic
NA	19372.06338	WT	mesopic
NA	24588.56014	WT	mesopic
0.2545	12050.44944	WT	mesopic
0.2824	25613.01648	WT	mesopic
0.2525	40446.11587	WT	mesopic
NA	43277.58247	WT	mesopic
0.2757	17867.73805	WT	mesopic
0.2499	288742.5742	WT	mesopic
0.515	14903.23777	WT	mesopic
0.2505	19957.53345	WT	mesopic
0.2134	27772.51567	WT	mesopic
0.2439	32286.50339	WT	mesopic
0.4288	12609.51206	WT	mesopic
0.2446	14496.69046	WT	mesopic
0.2963	20882.73367	WT	mesopic
0.2857	12375.99674	WT	mesopic
0.2784	37485.19555	WT	mesopic
0.222	43346.37395	WT	mesopic
0.2492	30374.53384	WT	mesopic
0.3181	18381.03042	WT	mesopic
0.2393	21333.79474	WT	mesopic
0.2413	21788.433	WT	mesopic
0.2605	22777.7134	WT	mesopic
0.2605	16342.40176	WT	mesopic
0.2333	16281.43754	WT	mesopic
0.2048	12217.98748	WT	mesopic
NA	22439.1607	WT	mesopic
0.2373	17420.55278	WT	mesopic
0.2592	6076.175987	WT	mesopic
0.3506	13588.35294	WT	mesopic
0.2486	14745.47695	WT	mesopic
0.2426	16818.82326	WT	mesopic
0.2552	18864.46622	WT	mesopic
0.2505	16523.95217	WT	mesopic
NA	17903.53875	WT	mesopic
0.2698	15882.17481	WT	mesopic
0.2472	6408.883959	WT	mesopic
0.2439	5186.934233	WT	mesopic
0.2479	16491.59775	WT	mesopic
0.2532	22761.47294	WT	mesopic
0.2154	7024.819802	WT	mesopic
NA	17484.63881	WT	mesopic
NA	21370.8609	WT	mesopic
0.3281	18974.41109	WT	mesopic
0.2525	30174.08891	WT	mesopic
0.2565	22413.48937	WT	mesopic
0.2684	10860.80705	WT	mesopic
0.2499	14129.47998	WT	mesopic
0.2545	23251.79249	WT	mesopic
0.2499	17531.56485	WT	mesopic
0.2452	12367.14746	WT	mesopic
NA	14614.92254	WT	mesopic
0.4083	6530.059192	WT	mesopic
0.4196	30411.59444	WT	mesopic
0.2684	16466.16741	WT	mesopic
NA	19731.6156	WT	mesopic
0.2373	19894.85812	WT	mesopic
0.2492	21533.18033	WT	mesopic
0.3533	19795.78655	WT	mesopic
0.2419	14525.03939	WT	mesopic
NA	16409.06832	WT	mesopic
0.2393	14797.6015	WT	mesopic
0.2519	9456.499367	WT	mesopic
0.2645	6129.546604	WT	mesopic
0.2446	15327.94244	WT	mesopic
0.2671	22699.41497	WT	mesopic
0.2393	13427.98805	WT	mesopic
NA	7155.749192	WT	mesopic
0.2505	17665.70978	WT	mesopic
0.2307	5731.529529	WT	mesopic
0.234	20886.0722	WT	mesopic
0.2346	6059.015275	WT	mesopic
NA	7004.758238	WT	mesopic
0.3002	6717.800564	WT	mesopic
0.2499	25954.07785	WT	mesopic
0.2466	29212.25246	WT	mesopic
0.3838	17060.75951	WT	mesopic
0.3354	14248.33998	WT	mesopic
0.2585	17340.53137	WT	mesopic
0.3254	15084.43731	WT	mesopic
NA	7498.087109	WT	mesopic
0.293	23924.38351	WT	mesopic
0.2784	19823.04996	WT	mesopic
0.2565	13253.14452	WT	mesopic
NA	48070.99003	WT	mesopic
0.2505	31249.76283	WT	mesopic
NA	4223.245868	WT	mesopic
0.2379	16014.91007	WT	mesopic
0.236	14269.64012	WT	mesopic
0.3394	9536.71702	WT	mesopic
0.293	21087.33148	WT	mesopic
0.291	15940.43149	WT	mesopic
0.2519	19759.73359	WT	mesopic
NA	15680.47589	WT	mesopic
0.3447	23583.35359	WT	mesopic
0.3221	15834.73014	WT	mesopic
0.293	9911.47264	WT	mesopic
0.3036	24480.10054	WT	mesopic
0.2558	9287.816553	WT	mesopic
NA	19671.59739	WT	mesopic
0.3301	12162.573	WT	mesopic
0.2863	14452.39431	WT	mesopic
0.2896	20604.16006	WT	mesopic
0.2413	10341.30477	WT	mesopic
0.2426	15584.60085	WT	mesopic
0.2366	17493.35234	WT	mesopic
0.285	14900.98835	WT	mesopic
0.2346	24117.39885	WT	mesopic
0.2618	52552.18691	WT	mesopic
0.3142	6567.32128	WT	mesopic
0.2631	20405.77415	WT	mesopic
0.2989	13186.77739	WT	mesopic
0.2399	20378.86057	WT	mesopic
NA	20793.13778	WT	mesopic
0.2684	10513.37321	WT	mesopic
0.2432	13164.26281	WT	mesopic
NA	15202.12895	WT	mesopic
0.279	35970.17074	WT	mesopic
NA	25119.04907	WT	mesopic
0.2472	21070.47419	WT	mesopic
0.2446	7823.385713	WT	mesopic
0.2598	14705.10905	WT	mesopic
0.2711	25324.1339	WT	mesopic
NA	25837.93286	WT	mesopic
0.2486	14583.24889	WT	mesopic
0.2426	35460.90721	WT	mesopic
0.2539	12902.44529	WT	mesopic
NA	17069.21185	WT	mesopic
0.2731	6428.055882	WT	mesopic
0.2963	8794.2771	WT	mesopic
0.2413	16800.08783	WT	mesopic
NA	11218.23446	WT	mesopic
0.2519	13839.90258	WT	mesopic
0.2273	18494.86745	WT	mesopic
0.2121	4478.443735	WT	mesopic
NA	16625.95836	WT	mesopic
0.2651	24613.83546	WT	mesopic
NA	6928.319244	WT	mesopic
0.1929	11293.6214	WT	mesopic
NA	16112.21049	WT	mesopic
NA	16419.3362	WT	mesopic
NA	19092.49922	WT	mesopic
0.2399	16253.4356	WT	mesopic
0.2479	11632.57907	WT	mesopic
0.2446	14523.59932	WT	mesopic
0.3102	7230.094336	WT	mesopic
0.3261	8341.614156	WT	mesopic
0.3089	14240.55199	WT	mesopic
0.2307	4437.614193	WT	mesopic
0.2379	22305.69767	WT	mesopic
NA	19354.43389	WT	mesopic
0.224	21337.57483	WT	mesopic
0.236	7079.539605	WT	mesopic
0.2273	36378.6958	WT	mesopic
0.2724	34869.92764	WT	mesopic
0.3089	13336.17109	WT	mesopic
0.2625	27992.91249	WT	mesopic
0.2439	20069.4264	WT	mesopic
0.2313	22361.69698	WT	mesopic
0.2664	6274.739117	WT	mesopic
0.2552	7238.273493	WT	mesopic
0.2883	20713.89827	WT	mesopic
0.2645	23306.17246	WT	mesopic
0.234	21118.66837	WT	mesopic
0.3679	43243.26968	WT	mesopic
0.2419	10997.25609	WT	mesopic
0.2611	16350.11108	WT	mesopic
0.2558	12052.08616	WT	mesopic
NA	19798.80316	WT	mesopic
0.2532	12835.76539	WT	mesopic
0.2558	10592.84022	WT	mesopic
0.2532	30720.66181	WT	mesopic
NA	28507.69956	WT	mesopic
0.2459	26005.98421	WT	mesopic
NA	19676.22251	WT	mesopic
NA	23283.63435	WT	mesopic
0.2605	11561.53187	WT	mesopic
0.2479	19513.3338	WT	mesopic
0.2499	9390.086911	WT	mesopic
NA	20261.80933	WT	mesopic
0.2711	27543.68802	WT	mesopic
NA	19295.62488	WT	mesopic
0.3354	18143.52172	WT	mesopic
0.2532	9510.476925	WT	mesopic
0.2558	20774.81436	WT	mesopic
0.2234	21354.34739	WT	mesopic
NA	24127.78893	WT	mesopic
0.464	9485.891132	WT	mesopic
0.222	8874.210427	WT	mesopic
0.2539	29635.27666	WT	mesopic
0.2717	13852.05155	WT	mesopic
0.2293	10068.57367	WT	mesopic
0.2651	11042.26363	WT	mesopic
0.2519	19935.32092	WT	mesopic
NA	19662.99857	WT	mesopic
0.3248	17175.07166	WT	mesopic
NA	9163.956513	WT	mesopic
0.2638	8774.702852	WT	mesopic
NA	18987.01862	WT	mesopic
NA	20175.54882	WT	mesopic
NA	26957.67523	WT	mesopic
NA	26884.92457	WT	mesopic
NA	23171.90345	WT	mesopic
0.3022	27103.55114	WT	mesopic
0.3261	22292.95695	WT	mesopic
0.2996	22034.19909	WT	mesopic
0.3188	25026.23013	WT	mesopic
0.2094	33946.80597	WT	mesopic
0.1949	34635.38038	WT	mesopic
0.2539	21689.07051	WT	mesopic
NA	36434.49683	WT	mesopic
0.2293	33704.78054	WT	mesopic
NA	39958.51672	WT	mesopic
NA	24838.31056	WT	mesopic
0.2645	21486.42158	WT	mesopic
0.2717	22182.63662	WT	mesopic
NA	26266.14768	WT	mesopic
NA	25031.77175	WT	mesopic
0.3208	12815.31425	WT	mesopic
0.3592	8718.111236	WT	mesopic
0.2512	5824.715621	WT	mesopic
0.2572	7822.961175	WT	mesopic
0.4587	8739.648554	WT	mesopic
NA	6045.822732	WT	mesopic
NA	25305.98618	WT	mesopic
NA	24906.073	WT	mesopic
NA	12601.67877	WT	mesopic
0.2373	14891.18919	WT	mesopic
NA	18979.59664	WT	mesopic
NA	25908.85457	WT	mesopic
0.1876	23984.80583	WT	mesopic
NA	22899.32619	WT	mesopic
NA	26752.12371	WT	mesopic
0.2068	17903.7823	WT	mesopic
NA	23977.41181	WT	mesopic
0.2479	17380.55088	WT	mesopic
NA	29605.0194	WT	mesopic
NA	29036.12759	WT	mesopic
NA	46296.40344	WT	mesopic
NA	43632.05154	WT	mesopic
0.2326	43058.32042	WT	mesopic
0.3056	28579.30762	WT	mesopic
NA	22524.4975	WT	mesopic
NA	44588.08869	WT	mesopic
0.2406	22530.05483	WT	mesopic
0.3075	16146.2925	WT	mesopic
0.293	7083.0813	WT	mesopic
0.2757	14395.69247	WT	mesopic
0.2777	31232.03509	WT	mesopic
NA	41099.26348	WT	mesopic
NA	51575.79493	WT	mesopic
NA	26225.57952	WT	mesopic
0.2134	38945.05913	WT	mesopic
NA	51876.53813	WT	mesopic
NA	52797.23216	WT	mesopic
0.3002	30035.10364	WT	mesopic
0.3036	22917.40238	WT	mesopic
0.2413	35372.04683	WT	mesopic
0.3261	9660.41525	WT	mesopic
0.2578	9481.880131	WT	mesopic
0.3559	7459.432652	WT	mesopic
0.1876	26074.17539	WT	mesopic
0.281	19586.76554	WT	mesopic
0.2757	16969.51847	WT	mesopic
0.2771	19395.92834	WT	mesopic
0.2704	15273.46585	WT	mesopic
NA	44602.88958	WT	mesopic
0.3427	13815.22569	WT	mesopic
NA	25099.57407	WT	mesopic
NA	48937.48608	WT	mesopic
NA	53646.08643	WT	mesopic
NA	53774.3401	WT	mesopic
NA	39131.81326	WT	mesopic
NA	29546.27537	WT	mesopic
0.2989	25591.20216	WT	mesopic
0.2625	32681.21565	WT	mesopic
NA	89591.14622	WT	mesopic
NA	16814.93508	WT	mesopic
NA	53892.25328	WT	mesopic
NA	54203.22614	WT	mesopic
0.2691	10634.28664	WT	mesopic
NA	60605.83221	WT	mesopic
NA	59078.96158	WT	mesopic
NA	62055.07803	WT	mesopic
NA	33189.11848	WT	mesopic
NA	32026.15208	WT	mesopic
NA	32908.54764	WT	mesopic
NA	52825.03926	WT	mesopic
NA	41437.56884	WT	mesopic
0.3579	48069.92185	WT	mesopic
0.2539	10740.91769	WT	mesopic
0.1856	33929.05761	WT	mesopic
NA	35353.49309	WT	mesopic
NA	61952.07764	WT	mesopic
NA	39234.05969	WT	mesopic
0.3301	22307.99727	WT	mesopic
0.2863	6767.261191	WT	mesopic
0.3049	67853.59806	WT	mesopic
0.3453	15948.18193	WT	mesopic
NA	21945.48541	WT	mesopic
NA	19211.53051	WT	mesopic
NA	28198.87817	WT	mesopic
0.2161	45900.02255	WT	mesopic
NA	52896.42979	WT	mesopic
NA	46159.03395	WT	mesopic
0.2797	27978.28665	WT	mesopic
0.1896	30545.31379	WT	mesopic
NA	39882.96781	WT	mesopic
NA	26667.43209	WT	mesopic
0.35	29987.32424	WT	mesopic
0.4063	32381.85869	WT	mesopic
NA	27877.41397	WT	mesopic
0.2101	30344.71682	WT	mesopic
NA	25205.58047	WT	mesopic
0.2505	45748.51784	WT	mesopic
NA	26730.40135	WT	mesopic
NA	45886.08827	WT	mesopic
NA	50290.19415	WT	mesopic
NA	47959.63732	WT	mesopic
NA	36385.80652	WT	mesopic
NA	42677.20112	WT	mesopic
NA	41975.38743	WT	mesopic
0.3851	39030.37459	WT	mesopic
0.2439	29510.26725	WT	mesopic
NA	26877.10028	WT	mesopic
NA	36508.31247	WT	mesopic
0.2088	26346.94054	WT	mesopic
0.222	31107.90115	WT	mesopic
NA	36101.90635	WT	mesopic
0.232	18868.6267	WT	mesopic
0.2406	15858.74918	WT	mesopic
0.2393	9491.89443	WT	mesopic
0.2578	11791.33218	WT	mesopic
0.2439	20744.12773	WT	mesopic
0.3195	9732.079986	WT	mesopic
0.3685	28793.59	WT	mesopic
NA	52474.79314	WT	mesopic
NA	40003.52273	WT	mesopic
NA	39106.20685	WT	mesopic
NA	21495.19919	WT	mesopic
0.2406	15771.61537	WT	mesopic
0.2333	27501.27019	WT	mesopic
0.3009	14847.98661	WT	mesopic
0.2737	28205.08054	WT	mesopic
NA	18010.08183	WT	mesopic
0.2744	44975.63503	WT	mesopic
NA	26212.53706	WT	mesopic
NA	54603.83569	WT	mesopic
NA	44187.90393	WT	mesopic
NA	46573.5665	WT	mesopic
0.3062	24226.45772	WT	mesopic
NA	24024.53318	WT	mesopic
0.1836	20311.09025	WT	mesopic
NA	49514.36636	WT	mesopic
NA	34424.7074	WT	mesopic
0.2837	37035.5324	WT	mesopic
0.2267	32084.31449	WT	mesopic
NA	29229.89875	WT	mesopic
[truncated: 2,673 more rows]
