# Supplementary material for: Robust cone-mediated signaling persists late into rod photoreceptor degeneration
Source: eLife. 2022 Aug 30;11:e80271. doi: 10.7554/eLife.80271 (PMC9560159; doi:10.7554/eLife.80271)
Supplement: Figure 5—source data 1. [file elife-80271-fig5-data1.csv]

time_to_zero	rf_area	condition	stimulus	.
0.2625	16799.88441	1M	photopic
0.177	1885.95753	1M	photopic
0.2323	10255.56163	1M	photopic
0.2104	3921.146503	1M	photopic
0.1541	21174.43171	1M	photopic
0.231	10644.51751	1M	photopic
0.2303	12935.86864	1M	photopic
0.1793	9846.934728	1M	photopic
0.1445	16692.04177	1M	photopic
0.2615	22587.52809	1M	photopic
0.18	8940.512347	1M	photopic
0.1657	2121.277988	1M	photopic
0.1839	8140.412511	1M	photopic
0.1664	2793.461666	1M	photopic
0.166	2511.340376	1M	photopic
0.1892	22229.27854	1M	photopic
0.1876	8936.49739	1M	photopic
0.1448	8782.461316	1M	photopic
0.1485	14344.07853	1M	photopic
0.1511	25939.31404	1M	photopic
0.1806	3143.684139	1M	photopic
0.1551	17966.50994	1M	photopic
0.1733	7384.937164	1M	photopic
0.177	10364.56704	1M	photopic
0.1783	15509.23993	1M	photopic
0.1511	19563.53432	1M	photopic
0.361557581	4023.128688	1M	photopic
0.2439	8954.626911	1M	photopic
0.1624	12975.24702	1M	photopic
0.1548	56191.63309	1M	photopic
0.1597	16182.52456	1M	photopic
0.1647	12663.05214	1M	photopic
0.22	37063.0618	1M	photopic
0.1581	9800.143115	1M	photopic
0.1501	14820.28342	1M	photopic
0.1687	10547.43772	1M	photopic
0.1418	3871.062594	1M	photopic
0.1591	22500.85331	1M	photopic
0.171	10631.50843	1M	photopic
0.1428	29827.24995	1M	photopic
0.1395	24020.99622	1M	photopic
0.1491	25721.62941	1M	photopic
0.1737	69263.58086	1M	photopic
0.2121	11106.91553	1M	photopic
0.1531	5432.053095	1M	photopic
0.2081	43722.85005	1M	photopic
0.1713	3668.258952	1M	photopic
0.1664	12097.47476	1M	photopic
0.2615	11116.95108	1M	photopic
0.1442	23967.08766	1M	photopic
0.1551	11910.9365	1M	photopic
0.1594	9140.964278	1M	photopic
NA	2845.581254	1M	photopic
0.2366	13702.18292	1M	photopic
0.2512	5269.574342	1M	photopic
0.1929	22502.21334	1M	photopic
0.1591	10190.62813	1M	photopic
0.2804	3445.817817	1M	photopic
0.2336	9453.46335	1M	photopic
0.172	14223.56722	1M	photopic
0.169	1736.921621	1M	photopic
0.1624	5163.815237	1M	photopic
0.1644	1654.747661	1M	photopic
0.2638	3429.46583	1M	photopic
0.2601	4403.404966	1M	photopic
0.2731	8777.957666	1M	photopic
0.2273	9621.057575	1M	photopic
0.1601	8175.438687	1M	photopic
0.2045	12144.54876	1M	photopic
0.2389	7358.039013	1M	photopic
0.1793	7103.388914	1M	photopic
0.1988	10703.52779	1M	photopic
0.171	13796.34024	1M	photopic
0.1674	10009.06712	1M	photopic
0.1707	17300.29599	1M	photopic
0.176	6140.075092	1M	photopic
0.1624	8663.709609	1M	photopic
0.2244	12892.61724	1M	photopic
0.1471	32571.63108	1M	photopic
0.1925	64002.49279	1M	photopic
0.2565	15147.63241	1M	photopic
0.2552	2871.033875	1M	photopic
0.2128	1551.775786	1M	photopic
0.2068	17128.88211	1M	photopic
0.2502	33856.09194	1M	photopic
0.1886	4995.427652	1M	photopic
0.2108	25156.66933	1M	photopic
0.1644	16953.20637	1M	photopic
0.1856	11982.05798	1M	photopic
0.1862	5855.195031	1M	photopic
0.2194	13768.37361	1M	photopic
0.2065	7995.557353	1M	photopic
0.1849	9639.616792	1M	photopic
0.2727	16737.78147	1M	photopic
0.1886	12666.11062	1M	photopic
0.2724	12441.01153	1M	photopic
0.1862	16693.00985	1M	photopic
0.1604	18747.67768	1M	photopic
0.169	19652.55634	1M	photopic
0.1866	8377.216639	1M	photopic
0.2104	9911.047474	1M	photopic
0.1776	13188.28342	1M	photopic
0.1604	12572.9427	1M	photopic
0.1723	12068.7734	1M	photopic
0.289	41034.6507	1M	photopic
0.2698	10874.16147	1M	photopic
0.1945	9987.807511	1M	photopic
0.2877	8453.891364	1M	photopic
0.2535	1656.236058	1M	photopic
0.1816	10963.19165	1M	photopic
0.1793	1448.939339	1M	photopic
0.1379	12762.4204	1M	photopic
0.1481	6540.470982	1M	photopic
0.1972	5684.586789	1M	photopic
0.1872	28805.2792	1M	photopic
0.1475	26733.42977	1M	photopic
0.2273	15898.6338	1M	photopic
0.1816	23325.87869	1M	photopic
0.2204	18759.38962	1M	photopic
0.1803	11909.31905	1M	photopic
0.2045	13528.18964	1M	photopic
0.1581	20379.16907	1M	photopic
0.1684	11963.69736	1M	photopic
0.1452	15004.7504	1M	photopic
0.1756	18785.14879	1M	photopic
0.2177	17329.80997	1M	photopic
0.1899	28338.93778	1M	photopic
0.2157	5064.543848	1M	photopic
0.1518	24319.66179	1M	photopic
0.1876	13995.71149	1M	photopic
0.2648	9906.064673	1M	photopic
0.1899	11865.82085	1M	photopic
0.179	26674.64152	1M	photopic
0.2598	13826.22598	1M	photopic
0.1568	17277.2058	1M	photopic
0.1591	28752.51038	1M	photopic
0.168	4395.702672	1M	photopic
0.1849	4966.119973	1M	photopic
0.1862	16478.63344	1M	photopic
0.176	26018.65788	1M	photopic
0.1826	32075.54341	1M	photopic
0.2031	2900.207178	1M	photopic
0.2098	2535.884313	1M	photopic
0.2184	5731.441253	1M	photopic
0.2495	16297.5437	1M	photopic
0.174	18772.59319	1M	photopic
0.2386	21399.00882	1M	photopic
0.306213753	9567.600695	1M	photopic
0.284	48142.87	1M	photopic
0.168	24067.1335	1M	photopic
0.1952	14434.80084	1M	photopic
0.1829	4581.736507	1M	photopic
0.1919	12315.98219	1M	photopic
0.2628	26750.16905	1M	photopic
NA	13575.81308	1M	photopic
0.1491	28425.52319	1M	photopic
0.2234	17708.5117	1M	photopic
0.1935	2264.995764	1M	photopic
0.2141	7010.45582	1M	photopic
0.2923	11412.235	1M	photopic
0.2138	5453.679332	1M	photopic
0.1796	21821.25975	1M	photopic
0.175	33645.34083	1M	photopic
0.1819	4949.049464	1M	photopic
0.2843	5587.262351	1M	photopic
0.17	3158.713437	1M	photopic
0.1717	1125.002379	1M	photopic
0.1637	4736.285804	1M	photopic
0.2184	35801.14342	1M	photopic
0.2002	9021.29008	1M	photopic
0.1766	3258.891806	1M	photopic
0.1912	3452.61819	1M	photopic
0.1859	2382.790918	1M	photopic
0.1869	14067.11011	1M	photopic
0.2028	9478.596405	1M	photopic
0.2671	9781.647706	1M	photopic
0.1872	6698.648895	1M	photopic
0.1597	12207.78627	1M	photopic
0.1511	68269.18596	1M	photopic
0.1727	19477.86694	1M	photopic
0.163	19535.90849	1M	photopic
0.1949	14222.33437	1M	photopic
0.2548	27420.99993	1M	photopic
0.1806	4145.549423	1M	photopic
0.396354598	1309.723843	1M	photopic
0.2429	6930.326521	1M	photopic
NA	5853.683359	1M	photopic
0.1836	7755.883687	1M	photopic
0.1475	24528.23374	1M	photopic
0.1534	5621.420631	1M	photopic
0.165	11148.85828	1M	photopic
0.2529	9129.491789	1M	photopic
0.2442	8492.936016	1M	photopic
0.1846	25098.02585	1M	photopic
0.2244	7371.7245	1M	photopic
0.2174	30290.92018	1M	photopic
0.2585	8091.874065	1M	photopic
0.1425	31326.68966	1M	photopic
0.1796	6863.403212	1M	photopic
0.2224	14970.06638	1M	photopic
0.2959	10959.6194	1M	photopic
0.1647	10722.03876	1M	photopic
0.1882	13319.52194	1M	photopic
0.2061	37257.51624	1M	photopic
0.1614	8877.202232	1M	photopic
0.167	24253.6536	1M	photopic
0.2326	19310.96515	1M	photopic
0.1889	9669.720885	1M	photopic
0.1922	17729.53373	1M	photopic
0.1627	16147.95092	1M	photopic
0.2747	2328.8232	1M	photopic
0.171	15886.59895	1M	photopic
0.1538	27850.10558	1M	photopic
0.1909	34362.10081	1M	photopic
0.1919	33504.64097	1M	photopic
0.1455	7613.334752	1M	photopic
0.1899	16485.09002	1M	photopic
0.1849	34482.34312	1M	photopic
0.2698	26215.06025	1M	photopic
0.1809	4612.045686	1M	photopic
0.1829	24223.71376	1M	photopic
0.1601	10288.99077	1M	photopic
0.2035	10550.37831	1M	photopic
0.2651	12804.02963	1M	photopic
0.1932	19335.26651	1M	photopic
0.1674	17093.40528	1M	photopic
0.164	11962.28961	1M	photopic
0.1935	3832.025614	1M	photopic
0.1929	5211.908164	1M	photopic
0.1475	29014.55454	1M	photopic
0.1514	35111.6451	1M	photopic
0.2144	7056.356799	1M	photopic
NA	12961.16838	1M	photopic
0.1505	43834.63351	1M	photopic
0.1872	11368.75348	1M	photopic
0.1829	17521.53464	1M	photopic
0.1733	13765.51519	1M	photopic
0.1717	12361.81887	1M	photopic
0.1611	6164.688408	1M	photopic
0.1756	5830.348814	1M	photopic
0.1505	16458.38038	1M	photopic
0.1793	5665.456769	1M	photopic
0.1978	11804.66458	1M	photopic
0.2363	18102.2273	1M	photopic
0.2151	11547.24381	1M	photopic
0.2343	1861.101745	1M	photopic
0.1597	7194.068198	1M	photopic
0.1972	6870.881206	1M	photopic
0.30091135	4430.595581	1M	photopic
0.1518	4589.770737	1M	photopic
0.1955	4026.451661	1M	photopic
0.2379	4560.290107	1M	photopic
0.2336	6736.335248	1M	photopic
0.1833	15246.31674	1M	photopic
0.17	16473.40207	1M	photopic
0.164	12538.35199	1M	photopic
0.2353	6960.592537	1M	photopic
0.175	19881.42587	1M	photopic
0.1594	17679.98104	1M	photopic
0.1697	10281.09493	1M	photopic
0.2048	13770.17871	1M	photopic
0.2588	13826.85673	1M	photopic
0.1657	26710.39222	1M	photopic
0.2071	14108.89514	1M	photopic
0.2177	12861.89069	1M	photopic
0.169	22458.77847	1M	photopic
0.2022	11534.94374	1M	photopic
NA	20195.22789	1M	photopic
0.2631	21693.06877	1M	photopic
0.2227	18323.3992	1M	photopic
0.1664	26507.15221	1M	photopic
0.1677	14028.26366	1M	photopic
0.1919	26981.89207	1M	photopic
0.1677	14458.7401	1M	photopic
0.2655	14913.76654	1M	photopic
0.1481	30308.93417	1M	photopic
0.2051	10693.85099	1M	photopic
0.179	4103.255438	1M	photopic
NA	11365.01856	1M	photopic
0.327754764	29883.35049	1M	photopic
0.1379	24115.99229	1M	photopic
0.1693	9990.988594	1M	photopic
0.1753	13076.2175	1M	photopic
0.1982	16518.90378	1M	photopic
0.2088	7015.426276	1M	photopic
0.322783761	5697.716766	1M	photopic
0.1955	15877.03434	1M	photopic
0.1405	22499.25866	1M	photopic
0.1461	17626.27016	1M	photopic
0.2883	15963.17127	1M	photopic
0.1846	7580.421884	1M	photopic
0.173	1564.56656	1M	photopic
0.1498	19925.38028	1M	photopic
0.2953	11286.52046	1M	photopic
0.1783	13884.5542	1M	photopic
0.1972	33870.76866	1M	photopic
0.173	24487.26874	1M	photopic
0.169	8996.911023	1M	photopic
0.1674	8789.9622	1M	photopic
0.1766	8763.861767	1M	photopic
0.1402	31557.45915	1M	photopic
0.2439	8386.470612	1M	photopic
0.2297	10110.06663	1M	photopic
0.127257664	1997.979295	1M	photopic
0.2734	11626.87298	1M	photopic
0.2843	4932.573744	1M	photopic
0.1657	7958.270439	1M	photopic
0.2641	3956.27043	1M	photopic
0.2045	5370.818947	1M	photopic
0.1607	2022.698301	1M	photopic
0.294	30400.99484	1M	photopic
0.2565	15406.25016	1M	photopic
0.1395	4700.887925	1M	photopic
0.1481	14142.49552	1M	photopic
0.2568	8092.656981	1M	photopic
0.2389	11202.90883	1M	photopic
0.1856	8716.359007	1M	photopic
0.1564	22809.48732	1M	photopic
0.1455	8591.107971	1M	photopic
0.1478	18431.16724	1M	photopic
0.1856	11494.67661	1M	photopic
0.1607	14077.15386	1M	photopic
0.1819	10927.06472	1M	photopic
0.165	26816.62955	1M	photopic
0.1949	5458.378557	1M	photopic
0.2217	13818.72814	1M	photopic
0.2572	10299.91453	1M	photopic
0.1581	13321.09704	1M	photopic
0.2515	10042.51045	1M	photopic
0.2323	10764.4594	1M	photopic
0.233	8111.416764	1M	photopic
0.2187	5277.389875	1M	photopic
0.1412	23896.82641	1M	photopic
0.1336	23782.17413	1M	photopic
0.1316	21400.96598	1M	photopic
0.1862	16106.65261	1M	photopic
0.175	9731.554083	1M	photopic
0.1577	5182.083195	1M	photopic
0.1561	1914.495415	1M	photopic
0.2532	9868.137203	1M	photopic
0.1929	11991.70424	1M	photopic
0.1935	22591.28762	1M	photopic
0.1329	28198.03085	1M	photopic
0.1375	17305.1207	1M	photopic
0.2777	15632.35564	1M	photopic
0.1823	14689.00023	1M	photopic
0.2333	12497.55478	1M	photopic
0.228	7084.457543	1M	photopic
0.2081	14311.2675	1M	photopic
0.1634	10016.88258	1M	photopic
0.1485	19050.49684	1M	photopic
0.166	11592.74997	1M	photopic
0.1674	13521.22918	1M	photopic
0.1514	3448.252452	1M	photopic
0.1329	21069.26651	1M	photopic
0.2147	10212.28274	1M	photopic
0.2777	11818.76766	1M	photopic
0.167	10045.34041	1M	photopic
0.1591	8858.129868	1M	photopic
0.2724	11922.03384	1M	photopic
0.2886	6059.738356	1M	photopic
0.1621	12027.75821	1M	photopic
0.1548	8299.104527	1M	photopic
0.1438	11460.26264	1M	photopic
0.1793	9374.139699	1M	photopic
0.1448	21470.4066	1M	photopic
0.163	2311.418214	1M	photopic
0.1541	9160.405727	1M	photopic
0.1614	6456.656315	1M	photopic
0.1475	17577.06323	1M	photopic
0.2085	5746.158609	1M	photopic
0.2075	8103.046426	1M	photopic
0.1687	7802.130373	1M	photopic
0.1329	33395.60834	1M	photopic
0.232	12255.73394	1M	photopic
0.164	5722.108483	1M	photopic
0.2323	4343.540624	1M	photopic
0.176	5607.743577	1M	photopic
0.2512	15024.76272	1M	photopic
0.1982	10378.33595	1M	photopic
0.1806	12587.24566	1M	photopic
0.1591	13414.36397	1M	photopic
0.1697	19884.00589	1M	photopic
0.2721	1474.43387	1M	photopic
0.2486	14097.79379	1M	photopic
0.1634	6009.617677	1M	photopic
0.2423	15252.54635	1M	photopic
0.1647	11112.05389	1M	photopic
0.1352	22371.43026	1M	photopic
0.1478	17325.11097	1M	photopic
0.174	6908.998025	1M	photopic
0.2283	18623.68623	1M	photopic
0.229	15507.35259	1M	photopic
0.321789561	4795.029738	1M	photopic
0.1415	28817.89915	1M	photopic
0.166	10514.37965	1M	photopic
0.2545	3895.864507	1M	photopic
0.165	13469.26189	1M	photopic
0.2134	16724.87767	1M	photopic
0.497431649	1339.006367	1M	photopic
0.2124	5912.274183	1M	photopic
NA	4696.347751	1M	photopic
0.174	2518.825782	1M	photopic
0.1939	11667.78277	1M	photopic
0.2645	3890.485652	1M	photopic
0.1581	2920.739983	1M	photopic
0.1756	10734.99279	1M	photopic
0.1584	2624.976619	1M	photopic
0.1534	19938.50939	1M	photopic
0.2734	13983.29865	1M	photopic
0.1723	6268.281441	1M	photopic
0.1839	5516.038934	1M	photopic
0.2701	4615.590369	1M	photopic
0.2923	1694.782486	1M	photopic
0.2005	3572.462712	1M	photopic
0.2426	7367.534231	1M	photopic
0.2028	10001.06611	1M	photopic
0.2353	2721.589626	1M	photopic
0.1475	17814.22966	1M	photopic
0.1428	20733.77906	1M	photopic
0.1763	28380.45982	1M	photopic
0.229	3832.400741	1M	photopic
0.2479	1272.044801	1M	photopic
0.229	10034.29321	1M	photopic
0.1561	15306.49764	1M	photopic
0.1634	10541.5542	1M	photopic
0.1352	25697.44245	1M	photopic
0.1505	25040.29216	1M	photopic
0.2237	9432.244319	1M	photopic
0.1498	29084.89146	1M	photopic
0.2456	14879.14961	1M	photopic
0.2442	9043.41627	1M	photopic
0.1521	23403.45999	1M	photopic
0.1833	10089.81585	1M	photopic
0.1399	32619.85765	1M	photopic
0.2018	11900.36274	1M	photopic
0.2035	14506.32996	1M	photopic
0.2429	4677.008801	1M	photopic
0.1511	16817.51977	1M	photopic
0.279	3201.952066	1M	photopic
0.2085	5543.881866	1M	photopic
0.1803	16327.02219	1M	photopic
0.2346	13246.84954	1M	photopic
0.2734	5018.58647	1M	photopic
0.2436	11390.37792	1M	photopic
0.2012	2812.134662	1M	photopic
0.1664	1711.99217	1M	photopic
0.2698	8042.616122	1M	photopic
0.1992	8055.339688	1M	photopic
0.226	1717.613631	1M	photopic
0.2466	5218.632416	1M	photopic
0.2476	3493.997564	1M	photopic
0.234	14088.84133	1M	photopic
0.2068	13736.58345	1M	photopic
0.1713	4989.693565	1M	photopic
0.2287	2498.851973	1M	photopic
0.1988	4721.242715	1M	photopic
0.2204	7112.696202	1M	photopic
0.1793	14567.15907	1M	photopic
0.177	11488.7052	1M	photopic
0.2075	3100.11534	1M	photopic
0.414581607	9847.948575	1M	photopic
0.1859	37566.73041	1M	photopic
0.2658	9373.740135	1M	photopic
0.2611	4886.760349	1M	photopic
0.1925	12692.87824	1M	photopic
0.1776	21937.64644	1M	photopic
0.1627	23188.38253	1M	photopic
0.2482	7326.849831	1M	photopic
0.1601	33508.31687	1M	photopic
0.1594	27352.54301	1M	photopic
0.1488	22936.88779	1M	photopic
0.168	29760.67123	1M	photopic
0.1654	19561.79518	1M	photopic
0.1925	13700.99671	1M	photopic
0.1627	7646.438619	1M	photopic
NA	12439.6665	1M	photopic
0.164	27873.9291	1M	photopic
0.1597	21580.91957	1M	photopic
0.1823	2798.063525	1M	photopic
0.2449	6164.036595	1M	photopic
0.1637	2312.626188	1M	photopic
0.1743	2601.214726	1M	photopic
0.1906	27914.26595	1M	photopic
0.2419	7954.028403	1M	photopic
0.2476	4704.194896	1M	photopic
0.1488	8847.181973	1M	photopic
0.2877	3607.526339	1M	photopic
0.1859	26024.93787	1M	photopic
0.1571	33722.90193	1M	photopic
0.314498757	7389.853021	1M	photopic
0.1982	1029.356118	1M	photopic
0.1846	23284.1866	1M	photopic
0.2121	8536.678517	1M	photopic
0.2287	12130.51545	1M	photopic
0.2214	16457.1597	1M	photopic
0.2446	9394.063628	1M	photopic
0.2104	28990.52341	1M	photopic
0.1766	3674.700811	1M	photopic
0.2191	7405.245051	1M	photopic
0.1806	5070.50721	1M	photopic
0.1819	10131.62361	1M	photopic
0.1982	13808.87184	1M	photopic
0.1584	14773.01325	1M	photopic
0.1541	23697.05446	1M	photopic
0.1455	27005.1322	1M	photopic
0.1425	22808.38605	1M	photopic
0.1554	22077.461	1M	photopic
0.178	5379.858773	1M	photopic
0.2403	3267.381818	1M	photopic
0.1531	16688.49261	1M	photopic
0.1442	18501.29029	1M	photopic
0.1362	4270.21513	1M	photopic
0.1551	1592.711076	1M	photopic
NA	887.4395844	1M	photopic
0.497431649	1194.355989	1M	photopic
0.1488	21023.80682	1M	photopic
0.2071	7048.548615	1M	photopic
0.1432	23694.43319	1M	photopic
0.1349	16818.7018	1M	photopic
0.1816	10600.88143	1M	photopic
0.1349	17070.56176	1M	photopic
0.1753	11284.30809	1M	photopic
0.2525	17510.87352	1M	photopic
0.1498	17983.44798	1M	photopic
0.2267	2991.631573	1M	photopic
0.2005	10797.93141	1M	photopic
0.1369	13538.7627	1M	photopic
0.2572	3765.388361	1M	photopic
0.1564	14165.82113	1M	photopic
0.1571	19277.95744	1M	photopic
0.1654	25101.13755	1M	photopic
0.1448	23455.21373	1M	photopic
0.224	10227.14994	1M	photopic
0.2147	13823.31921	1M	photopic
0.2505	9872.720091	1M	photopic
0.2273	10430.06726	1M	photopic
0.1528	20741.41583	1M	photopic
0.2134	8190.147123	1M	photopic
0.1746	26996.63513	1M	photopic
0.1382	21425.72177	1M	photopic
NA	618.7686647	1M	photopic
0.1465	17149.23938	1M	photopic
0.178	20013.07345	1M	photopic
0.1534	22954.05911	1M	photopic
0.2409	14994.07648	1M	photopic
0.233	11103.31142	1M	photopic
0.2078	10077.47889	1M	photopic
0.2012	10165.8914	1M	photopic
0.1475	16880.48118	1M	photopic
0.1803	20163.04988	1M	photopic
0.1627	27626.42168	1M	photopic
0.1531	23150.97604	1M	photopic
0.1756	29162.80019	1M	photopic
0.1614	11290.22378	1M	photopic
0.1843	23129.29202	1M	photopic
0.1521	23787.61944	1M	photopic
0.1485	24336.80721	1M	photopic
0.1766	8961.37744	1M	photopic
0.1621	5375.577841	1M	photopic
0.2393	1720.055975	1M	photopic
0.1955	14292.68288	1M	photopic
0.1647	13807.95706	1M	photopic
0.1435	14435.23073	1M	photopic
0.171	1434.991299	1M	photopic
0.1809	2653.023231	1M	photopic
0.222	1912.16107	1M	photopic
0.1505	23530.4344	1M	photopic
0.165	5362.604318	1M	photopic
0.1853	5374.381774	1M	photopic
0.1591	24779.40622	1M	photopic
0.1534	22666.67859	1M	photopic
0.1733	12701.33619	1M	photopic
0.1886	16441.86285	1M	photopic
0.2505	1738.557295	1M	photopic
0.497431649	1714.255732	1M	photopic
0.1677	5930.465529	1M	photopic
0.2191	9375.436504	1M	photopic
0.1561	10977.13963	1M	photopic
0.1501	16437.21739	1M	photopic
0.2161	14332.74492	1M	photopic
0.291	10115.59068	1M	photopic
0.2071	18236.32964	1M	photopic
0.1511	20141.45043	1M	photopic
0.1551	18597.45797	1M	photopic
0.2655	9839.510837	1M	photopic
0.1766	8001.627474	1M	photopic
0.2078	11865.55139	1M	photopic
0.2953	9873.214386	1M	photopic
0.1882	5308.421834	1M	photopic
NA	1728.550848	1M	photopic
0.1892	3383.487432	1M	photopic
0.1939	12484.8696	1M	photopic
0.1558	15346.17394	1M	photopic
0.1843	30999.61976	1M	photopic
0.2181	23713.43829	1M	photopic
0.1886	32580.01298	1M	photopic
0.1829	11655.34071	1M	photopic
0.2303	9899.26444	1M	photopic
0.2191	28135.63111	1M	photopic
0.1594	18829.69955	1M	photopic
0.2446	15015.23558	1M	photopic
0.2313	8421.57812	1M	photopic
0.2383	6778.044184	1M	photopic
0.2002	10514.84876	1M	photopic
0.2635	23050.15227	1M	photopic
0.23	7722.921897	1M	photopic
0.1501	19000.95318	1M	photopic
0.313173157	54360.24397	1M	photopic
0.1498	19543.96118	1M	photopic
0.2131	11428.89715	1M	photopic
0.2187	9970.522662	1M	photopic
0.2486	7858.441926	1M	photopic
0.2396	4085.285364	1M	photopic
0.1786	2637.869828	1M	photopic
0.1544	20727.79687	1M	photopic
0.2462	10507.21145	1M	photopic
0.2035	32182.90192	1M	photopic
0.1819	26130.69568	1M	photopic
0.1803	12758.88359	1M	photopic
0.1965	19162.92618	1M	photopic
0.1906	12689.07806	1M	photopic
0.231	10599.33189	1M	photopic
0.2035	9225.540281	1M	photopic
0.1591	15018.55415	1M	photopic
0.1717	22864.65575	1M	photopic
0.1442	12850.7274	1M	photopic
0.2429	12961.46832	1M	photopic
0.1621	21357.30857	1M	photopic
0.2519	3734.352477	1M	photopic
0.2237	16012.6359	1M	photopic
0.1713	10812.30868	1M	photopic
0.2492	2336.888834	1M	photopic
0.308533554	5406.310565	1M	photopic
0.1925	8480.716781	1M	photopic
0.1843	7524.379405	1M	photopic
0.1707	5682.606818	1M	photopic
0.1465	14509.4886	1M	photopic
0.2187	9826.346944	1M	photopic
0.2002	7780.50756	1M	photopic
0.1899	7457.841121	1M	photopic
0.1568	12427.54297	1M	photopic
0.1488	22836.18111	1M	photopic
0.1402	12406.49077	1M	photopic
0.1412	12419.76165	1M	photopic
0.2045	10428.74186	1M	photopic
0.1654	14748.22106	1M	photopic
0.1548	23234.45163	1M	photopic
0.2956	4492.254301	1M	photopic
0.1912	6502.886092	1M	photopic
0.2429	22152.74694	1M	photopic
0.2628	9060.803718	1M	photopic
0.1859	16936.39355	1M	photopic
0.1564	24558.39025	1M	photopic
0.1869	7337.491685	1M	photopic
0.2293	11220.38996	1M	photopic
0.2476	9935.57084	1M	photopic
0.1468	17478.56683	1M	photopic
0.1511	35847.11354	1M	photopic
0.2224	9707.963069	1M	photopic
0.2164	11585.53148	1M	photopic
0.1461	11755.62139	1M	photopic
0.1491	22546.36497	1M	photopic
0.237	7787.255298	1M	photopic
0.2393	5111.515541	1M	photopic
0.1514	23915.4792	1M	photopic
0.2413	13947.39565	1M	photopic
0.2085	10463.46194	1M	photopic
0.168	7338.660225	1M	photopic
0.171	9242.289707	1M	photopic
0.1866	24599.82829	1M	photopic
0.223	2247.040102	1M	photopic
0.1796	10478.27524	1M	photopic
0.1836	11912.3491	1M	photopic
0.1813	4945.875402	1M	photopic
0.1783	8612.988285	1M	photopic
0.2343	12328.22103	1M	photopic
0.1763	19786.959	1M	photopic
0.2214	8707.107221	1M	photopic
0.1962	9293.684027	1M	photopic
0.1488	8414.08996	1M	photopic
0.2227	14027.87492	1M	photopic
0.2671	11369.3018	1M	photopic
0.2466	5381.16102	1M	photopic
0.1607	6081.084968	1M	photopic
0.2409	6076.104073	1M	photopic
0.2088	13960.21776	1M	photopic
0.2085	5557.664477	1M	photopic
0.2197	61562.82188	1M	photopic
0.2297	3724.319038	1M	photopic
0.2346	1907.062402	1M	photopic
0.237	6802.018373	1M	photopic
0.1978	4792.426621	1M	photopic
0.1445	18895.62991	1M	photopic
0.1577	1731.815386	1M	photopic
0.1528	7966.059282	1M	photopic
0.1717	7889.512863	1M	photopic
0.2277	8198.308979	1M	photopic
0.363545982	4299.343088	1M	photopic
0.1571	14019.63928	1M	photopic
0.2161	13760.81567	1M	photopic
0.2558	18578.73469	1M	photopic
0.1236	5756.565062	1M	photopic
0.305882353	5862.893056	1M	photopic
0.1886	7498.831316	1M	photopic
0.1823	7414.463415	1M	photopic
0.1505	7284.718997	1M	photopic
0.1902	15823.84588	1M	photopic
0.2157	12066.51559	1M	photopic
0.2277	11268.13711	1M	photopic
0.1558	2105.673748	1M	photopic
0.2747	10046.49878	1M	photopic
0.1889	10766.19236	1M	photopic
0.167	13662.74975	1M	photopic
0.351615576	10196.04808	1M	photopic
0.1611	25292.4902	1M	photopic
0.2608	10771.20136	1M	photopic
0.1677	7739.03058	1M	photopic
0.308533554	4907.530468	1M	photopic
0.1935	19078.34807	1M	photopic
0.2389	7856.124921	1M	photopic
0.2263	7911.333135	1M	photopic
0.1445	19287.88192	1M	photopic
0.1405	18418.64019	1M	photopic
0.2827	13146.43814	1M	photopic
0.2287	16779.60607	1M	photopic
0.1862	6790.928321	1M	photopic
0.2025	14020.84524	1M	photopic
0.176	7364.682827	1M	photopic
0.1766	6487.596944	1M	photopic
0.1766	7813.282052	1M	photopic
0.1869	7887.958585	1M	photopic
0.2091	6337.617484	1M	photopic
0.2224	8248.813855	1M	photopic
0.2416	10651.05725	1M	photopic
0.1402	19607.22709	1M	photopic
0.2138	9301.404304	1M	photopic
0.2227	7926.528496	1M	photopic
0.2396	11057.63772	1M	photopic
0.228	6833.657083	1M	photopic
0.1939	60754.91297	1M	photopic
0.2343	6383.485326	1M	photopic
0.2058	9128.244902	1M	photopic
0.2138	8335.365015	1M	photopic
0.2568	22525.2984	1M	photopic
0.1524	19266.65331	1M	photopic
0.1471	23392.33167	1M	photopic
0.2181	6990.286001	1M	photopic
0.2141	6234.867788	1M	photopic
0.2111	5088.687737	1M	photopic
0.1746	8491.574329	1M	photopic
0.1879	3835.302176	1M	photopic
0.1809	7650.308549	1M	photopic
0.1385	20120.66081	1M	photopic
0.1713	11624.94894	1M	photopic
0.2131	11131.66572	1M	photopic
0.1428	22004.02784	1M	photopic
0.163	16612.06052	1M	photopic
0.2303	26113.04755	1M	photopic
0.1746	8703.301162	1M	photopic
0.2081	11848.34459	1M	photopic
0.18	11138.5557	1M	photopic
0.2058	11595.11329	1M	photopic
0.1839	13286.56152	1M	photopic
0.2452	10826.19876	1M	photopic
0.1846	13742.75034	1M	photopic
0.1438	1980.762053	1M	photopic
0.2141	14408.92361	1M	photopic
0.1717	13625.03303	1M	photopic
0.2088	8877.300093	1M	photopic
0.1869	14258.66341	1M	photopic
0.2247	11483.17543	1M	photopic
0.1773	4223.975601	1M	photopic
0.1995	1717.15568	1M	photopic
0.1869	2633.405495	1M	photopic
0.1452	16930.7446	1M	photopic
0.1617	24622.59219	1M	photopic
0.1703	5633.287365	1M	photopic
0.1481	12672.94174	1M	photopic
0.2555	5112.462699	1M	photopic
0.2177	2175.651093	1M	photopic
0.2041	13753.20924	1M	photopic
0.1554	19271.89355	1M	photopic
0.1465	20326.61442	1M	photopic
0.1379	24405.77378	1M	photopic
0.1501	5010.54531	1M	photopic
0.2456	18057.15758	1M	photopic
0.1528	19557.46096	1M	photopic
0.1564	18966.2626	1M	photopic
0.2141	13966.65103	1M	photopic
0.1534	26101.76093	1M	photopic
0.1375	2682.408223	1M	photopic
0.1657	18565.46827	1M	photopic
0.1408	19397.77848	1M	photopic
0.1475	27791.30401	1M	photopic
0.1395	28657.25124	1M	photopic
0.1461	17012.54698	1M	photopic
0.497431649	10479.15356	1M	photopic
0.2191	4477.45273	1M	photopic
0.1634	71674.4038	1M	photopic
0.2035	6495.948319	1M	photopic
0.1717	41461.08428	1M	photopic
0.1481	27173.7812	1M	photopic
0.1422	20162.38408	1M	photopic
0.1607	19891.72494	1M	photopic
0.1428	10224.11295	1M	photopic
0.1399	6363.07957	1M	photopic
0.1955	8411.89984	1M	photopic
0.1723	13749.58202	1M	photopic
0.1793	21486.36185	1M	photopic
0.1674	12799.94389	1M	photopic
0.1514	21382.85476	1M	photopic
0.1491	31013.00422	1M	photopic
0.1554	9172.955257	1M	photopic
0.1518	6487.282149	1M	photopic
0.2031	11328.44976	1M	photopic
0.2151	30706.97146	1M	photopic
0.1614	12177.28126	1M	photopic
0.1408	8091.25024	1M	photopic
0.1949	11487.19702	1M	photopic
NA	2462.076162	1M	photopic
0.1478	15487.32746	1M	photopic
0.1418	10610.49626	1M	photopic
0.1939	6577.617456	1M	photopic
0.1485	30215.24603	1M	photopic
0.1163	18614.30326	1M	photopic
0.1584	13920.50468	1M	photopic
0.1408	19758.76853	1M	photopic
0.2426	22554.73271	1M	photopic
0.1783	11050.57722	1M	photopic
0.497431649	23618.74018	1M	photopic
0.1992	8421.622575	1M	photopic
0.1422	10252.79471	1M	photopic
0.1587	10412.40645	1M	photopic
0.2227	9743.298602	1M	photopic
0.1412	22639.48791	1M	photopic
0.1488	12385.91908	1M	photopic
0.2104	14756.16002	1M	photopic
0.2022	9143.773698	1M	photopic
0.1438	21990.21109	1M	photopic
0.1468	21395.41909	1M	photopic
0.1899	5494.032143	1M	photopic
0.1448	14751.05057	1M	photopic
0.1541	16560.0335	1M	photopic
0.1399	16188.38206	1M	photopic
0.1634	20833.99727	1M	photopic
0.1574	10911.52992	1M	photopic
0.1611	9335.724995	1M	photopic
0.173	14243.47102	1M	photopic
0.2094	7902.488784	1M	photopic
0.1604	12758.9168	1M	photopic
0.2416	12627.19409	1M	photopic
0.1455	15806.22192	1M	photopic
0.1302	7834.593323	1M	photopic
0.1412	16044.52752	1M	photopic
0.1809	11243.46978	1M	photopic
0.1345	29586.77721	1M	photopic
0.1435	41793.2023	1M	photopic
0.1524	21939.7162	1M	photopic
0.1286	15505.93349	1M	photopic
0.1375	19886.25454	1M	photopic
0.174	8011.52837	1M	photopic
0.1611	14023.27689	1M	photopic
0.1349	17502.523	1M	photopic
0.1995	7881.303547	1M	photopic
0.178	1408.042574	1M	photopic
0.1349	15235.13435	1M	photopic
0.1369	10672.8392	1M	photopic
0.1435	11945.57465	1M	photopic
0.1534	15520.65805	1M	photopic
0.1432	12246.05349	1M	photopic
0.1959	7325.221403	1M	photopic
0.1445	11315.98374	1M	photopic
0.1498	13901.29902	1M	photopic
0.1478	18377.25322	1M	photopic
0.1269	2542.75401	1M	photopic
0.1465	18426.64738	1M	photopic
0.1498	10433.23915	1M	photopic
0.1243	22737.9691	1M	photopic
0.1379	13943.67692	1M	photopic
0.1292	17779.0133	1M	photopic
0.1345	13007.52388	1M	photopic
0.1203	20322.47151	1M	photopic
0.1471	14266.87808	1M	photopic
0.1296	4945.907021	1M	photopic
0.1564	8887.841801	1M	photopic
0.1332	15547.62024	1M	photopic
0.1872	14115.16329	1M	photopic
0.1495	15403.84849	1M	photopic
0.1697	6149.145855	1M	photopic
0.1283	9132.169563	1M	photopic
0.1345	9529.187187	1M	photopic
0.1336	14660.99119	1M	photopic
0.1428	13969.45499	1M	photopic
0.1478	12287.05974	1M	photopic
0.1478	16491.9393	1M	photopic
0.1425	20683.84432	1M	photopic
0.1541	18207.092	1M	photopic
0.1568	11353.84857	1M	photopic
0.1428	18156.13824	1M	photopic
0.1577	10111.12989	1M	photopic
0.1776	9640.408186	1M	photopic
0.1485	15859.18563	1M	photopic
0.1505	41273.30303	1M	photopic
0.1239	11128.37165	1M	photopic
0.1935	12990.23309	1M	photopic
0.1803	8152.726594	1M	photopic
0.1727	7504.522757	1M	photopic
0.1518	7417.580626	1M	photopic
0.1836	6709.782368	1M	photopic
0.1942	7769.553093	1M	photopic
0.1511	10786.6573	1M	photopic
NA	1222.608457	1M	photopic
0.2293	5733.203478	1M	photopic
0.1872	5279.542918	1M	photopic
0.1614	13221.95865	1M	photopic
0.2668	6659.527405	1M	photopic
0.2167	5874.671344	1M	photopic
0.331400166	2051.098757	1M	photopic
0.1945	23489.75699	1M	photopic
0.1975	3781.30928	1M	photopic
0.2608	5650.954165	1M	photopic
0.1902	10339.66171	1M	photopic
0.1581	10365.03675	1M	photopic
0.1319	19601.93528	1M	photopic
0.1339	14728.35114	1M	photopic
0.1554	10377.90076	1M	photopic
0.1422	44071.36852	1M	photopic
0.1349	16987.559	1M	photopic
0.178	12346.33065	1M	photopic
0.1862	13637.60412	1M	photopic
0.1776	4600.396663	1M	photopic
0.2244	7966.533349	1M	photopic
0.1906	4452.019149	1M	photopic
0.2399	26767.4998	1M	photopic
0.1342	20249.29738	1M	photopic
0.2363	33463.45449	1M	photopic
0.2509	20803.15063	1M	photopic
0.2575	9091.070332	1M	photopic
0.1551	41141.21646	1M	photopic
0.1518	44081.57744	1M	photopic
0.1577	3464.392026	1M	photopic
0.1561	21240.73747	1M	photopic
0.1707	12946.62472	1M	photopic
0.1455	38606.80599	1M	photopic
0.1495	5163.337542	1M	photopic
0.1263	30259.95281	1M	photopic
0.1319	24222.97467	1M	photopic
0.2804	43412.08093	1M	photopic
0.1942	20019.90568	1M	photopic
0.1597	6638.970668	1M	photopic
0.1614	17631.29668	1M	photopic
0.1611	18139.72727	1M	photopic
0.171	19329.78816	1M	photopic
0.1412	26374.08365	1M	photopic
0.1316	24957.615	1M	photopic
0.1471	18287.32867	1M	photopic
0.1369	14557.05608	1M	photopic
0.1488	19004.94618	1M	photopic
0.1329	15479.46645	1M	photopic
0.1402	8054.373323	1M	photopic
0.1793	6175.465481	1M	photopic
0.1786	14777.38658	1M	photopic
0.344656172	922.2304006	1M	photopic
0.163	16149.88417	1M	photopic
NA	474.8574458	1M	photopic
0.1604	6947.366491	1M	photopic
0.1594	9216.666362	1M	photopic
0.1833	8772.582457	1M	photopic
0.178	10275.92613	1M	photopic
0.1577	17129.44141	1M	photopic
0.2983	3438.967328	1M	photopic
0.118	2774.970871	1M	photopic
0.1286	18016.14508	1M	photopic
0.1319	5968.240734	1M	photopic
0.1677	16345.58586	1M	photopic
0.1823	16960.85325	1M	photopic
0.1511	8447.132867	1M	photopic
0.1584	21580.04368	1M	photopic
0.1945	6543.793557	1M	photopic
0.1458	18632.17366	1M	photopic
0.1756	12231.99387	1M	photopic
0.2585	12391.33478	1M	photopic
0.2111	14149.55796	1M	photopic
0.1574	4949.785996	1M	photopic
0.1551	1763.436263	1M	photopic
0.1965	21959.85737	1M	photopic
0.1743	1779.346747	1M	photopic
0.2081	18937.02489	1M	photopic
0.497431649	2570.629643	1M	photopic
0.1355	13138.97876	1M	photopic
0.1372	12096.767	1M	photopic
0.1352	10434.9249	1M	photopic
0.1478	9854.154765	1M	photopic
0.1186	1393.162427	1M	photopic
0.1475	6949.351519	1M	photopic
0.1508	4273.962217	1M	photopic
0.1445	20741.7317	1M	photopic
0.1601	13860.74095	1M	photopic
0.1508	6669.220443	1M	photopic
0.1587	12661.40071	1M	photopic
0.1518	12024.84049	1M	photopic
0.1498	8217.981258	1M	photopic
0.1276	10857.57579	1M	photopic
0.1604	8634.313651	1M	photopic
0.1647	12050.7587	1M	photopic
0.1703	9513.539028	1M	photopic
0.167	10070.61066	1M	photopic
0.168	11761.44046	1M	photopic
0.228	2800.763547	1M	photopic
0.1345	14715.05353	1M	photopic
0.2184	20074.909	1M	photopic
0.2177	19107.91686	1M	photopic
0.1498	9129.887496	1M	photopic
0.2035	43072.6849	1M	photopic
0.1458	15568.11744	1M	photopic
0.1385	10594.83623	1M	photopic
0.1478	6683.149815	1M	photopic
0.1843	14948.50946	1M	photopic
0.2184	5706.97139	1M	photopic
0.1541	12362.59071	1M	photopic
0.1581	16159.5981	1M	photopic
0.1508	10362.05882	1M	photopic
0.1935	10266.9704	1M	photopic
0.1269	6351.37626	1M	photopic
0.1571	5510.96876	1M	photopic
0.164	10234.28467	1M	photopic
0.1853	12451.77778	1M	photopic
0.1372	6010.16412	1M	photopic
0.1862	11107.50852	1M	photopic
0.1372	6094.174562	1M	photopic
0.322783761	13499.27091	1M	photopic
0.1972	6527.247364	1M	photopic
0.221	16170.85521	1M	photopic
0.1753	1861.995007	1M	photopic
0.1607	11692.31717	1M	photopic
0.286	3060.050811	1M	photopic
0.1511	20976.02059	1M	photopic
0.2204	6726.032476	1M	photopic
0.1196	5883.330281	1M	photopic
0.2058	19811.00871	1M	photopic
0.1445	1467.954098	1M	photopic
0.1239	45704.11334	1M	photopic
0.1577	5536.716444	1M	photopic
0.1601	14908.02166	1M	photopic
0.1906	3569.66987	1M	photopic
0.1508	20012.06835	1M	photopic
0.1405	15932.5318	1M	photopic
0.172	18465.00816	1M	photopic
0.1892	3577.074215	1M	photopic
0.1564	4835.223063	1M	photopic
0.1969	11022.73576	1M	photopic
0.2075	10769.93232	1M	photopic
0.1054	24766.61899	1M	photopic
0.1471	2141.429891	1M	photopic
0.1541	18734.10016	1M	photopic
0.1988	17141.17136	1M	photopic
0.2187	11265.42549	1M	photopic
0.1713	21685.64239	1M	photopic
0.1969	7668.818254	1M	photopic
0.1531	8406.660978	1M	photopic
0.1614	5797.699641	1M	photopic
0.1568	8854.798969	1M	photopic
0.1654	16708.37088	1M	photopic
0.1806	13158.31396	1M	photopic
0.1571	13044.3854	1M	photopic
0.2459	7136.000609	1M	photopic
0.1468	7174.388532	1M	photopic
0.1624	8697.112353	1M	photopic
0.2505	17939.19994	1M	photopic
0.1955	10160.89754	1M	photopic
0.1544	15753.73652	1M	photopic
0.1872	7539.662519	1M	photopic
0.1746	8753.844928	1M	photopic
0.1577	7429.42029	1M	photopic
0.1531	10931.60334	1M	photopic
0.235	13367.5123	1M	photopic
0.1458	2467.028348	1M	photopic
0.1687	9624.506329	1M	photopic
0.1992	10601.89931	1M	photopic
0.1514	19983.85946	1M	photopic
0.1564	4127.831976	1M	photopic
0.2409	17094.58366	1M	photopic
0.1624	9125.62322	1M	photopic
0.1577	16008.18199	1M	photopic
0.1624	14224.16557	1M	photopic
0.1803	3705.969438	1M	photopic
0.2611	30519.58362	1M	photopic
0.1345	1366.048486	1M	photopic
0.1259	17109.90262	1M	photopic
0.1541	9259.736042	1M	photopic
0.1856	7849.079661	1M	photopic
0.1909	9972.076173	1M	photopic
0.2025	19523.43682	1M	photopic
0.1365	22900.38411	1M	photopic
0.497431649	5243.630933	1M	photopic
0.1809	10172.99943	1M	photopic
0.301242751	10678.88942	1M	photopic
0.1657	1172.065091	1M	photopic
0.177	10991.40705	1M	photopic
0.1574	10064.18798	1M	photopic
0.1707	8732.816155	1M	photopic
0.1498	20940.97737	1M	photopic
0.1872	2874.038082	1M	photopic
0.237	11088.53204	1M	photopic
0.1551	10353.27243	1M	photopic
0.168	11539.45266	1M	photopic
0.1385	5294.227423	1M	photopic
0.1607	8893.154893	1M	photopic
0.1786	11966.89328	1M	photopic
0.2101	13859.94316	1M	photopic
NA	1843.308187	1M	photopic
0.1617	15663.09244	1M	photopic
0.1657	10635.74379	1M	photopic
0.1909	12581.8868	1M	photopic
0.1945	17646.46673	1M	photopic
0.1654	22085.98981	1M	photopic
0.1677	15272.78975	1M	photopic
0.2118	7547.515371	1M	photopic
0.1256	24076.90905	1M	photopic
0.1329	7601.746778	1M	photopic
0.1813	9672.849106	1M	photopic
0.1213	26028.06954	1M	photopic
0.1935	20670.78794	1M	photopic
0.1637	12312.25708	1M	photopic
0.1604	18596.04916	1M	photopic
0.2313	18094.716	1M	photopic
0.1657	39731.93612	1M	photopic
0.1915	11513.85853	1M	photopic
0.1826	9115.944465	1M	photopic
0.1866	11069.65134	1M	photopic
0.2091	14623.26939	1M	photopic
0.167	9346.530516	1M	photopic
0.1339	10800.27867	1M	photopic
0.1577	1272.91844	1M	photopic
0.1458	23121.83077	1M	photopic
0.1558	11601.06362	1M	photopic
0.1558	11726.33341	1M	photopic
0.1319	7077.948604	1M	photopic
0.2744	6210.857198	1M	photopic
0.1959	5681.003226	1M	photopic
0.1607	6233.357178	1M	photopic
0.1617	21430.37507	1M	photopic
0.1664	12276.70507	1M	photopic
0.2214	6601.477741	1M	photopic
0.173	5382.306978	1M	photopic
0.1644	7708.031962	1M	photopic
0.1786	10277.35087	1M	photopic
NA	1362.828196	1M	photopic
0.2399	31015.22731	1M	photopic
0.1829	5058.118439	1M	photopic
0.2005	3146.726897	1M	photopic
0.1505	17769.15974	1M	photopic
0.1375	11269.34161	1M	photopic
0.1644	23112.70637	1M	photopic
0.1365	4649.102037	1M	photopic
0.2436	26486.40546	1M	photopic
0.1684	7036.377436	1M	photopic
0.1167	11745.26159	1M	photopic
0.1236	3934.521198	1M	photopic
0.1299	7889.381704	1M	photopic
0.1266	5433.261971	1M	photopic
0.1326	6576.831486	1M	photopic
0.1521	14121.23735	1M	photopic
0.1458	22022.49812	1M	photopic
0.1614	21810.18805	1M	photopic
0.2177	16782.93305	1M	photopic
0.1057	11689.62485	1M	photopic
0.1385	14440.71514	1M	photopic
0.1475	17690.50408	1M	photopic
0.22	4344.392032	1M	photopic
0.2174	2767.51266	1M	photopic
0.221	4209.351386	1M	photopic
0.1919	11968.1842	1M	photopic
0.1872	17840.83989	1M	photopic
NA	6034.860425	1M	photopic
0.2114	6354.639516	1M	photopic
0.1892	3542.51331	1M	photopic
0.1505	5434.595314	1M	photopic
0.1753	14538.53604	1M	photopic
NA	5469.546405	1M	photopic
0.1382	19324.03225	1M	photopic
0.1229	19148.70188	1M	photopic
0.1813	9352.192419	1M	photopic
0.1657	13678.97333	1M	photopic
0.1521	25288.90347	1M	photopic
0.2051	15403.03513	1M	photopic
0.2071	25225.42924	1M	photopic
0.1508	12184.18661	1M	photopic
0.2343	27385.86536	1M	photopic
0.1912	9548.10323	1M	photopic
0.1425	23107.12057	1M	photopic
0.1561	16488.79328	1M	photopic
0.1495	14704.26384	1M	photopic
0.1442	20200.46109	1M	photopic
0.1276	3555.891337	1M	photopic
0.2164	17045.91031	1M	photopic
0.1534	3366.079019	1M	photopic
0.1405	3178.49271	1M	photopic
0.1322	10415.01133	1M	photopic
0.2207	3634.979077	1M	photopic
0.164	10854.2443	1M	photopic
0.1896	12954.98136	1M	photopic
0.2038	16684.94545	1M	photopic
0.1783	7717.70244	1M	photopic
0.1445	21998.03205	1M	photopic
0.1528	13458.69824	1M	photopic
0.1634	13122.50617	1M	photopic
0.1604	14631.40981	1M	photopic
0.178	7660.135892	1M	photopic
0.1766	1712.284856	1M	photopic
0.1475	15596.21244	1M	photopic
0.1833	14168.92902	1M	photopic
0.1826	7223.428715	1M	photopic
0.1342	7786.602461	1M	photopic
0.2091	14518.08599	1M	photopic
0.2207	20107.16391	1M	photopic
0.1561	14856.14271	1M	photopic
0.1548	11644.34257	1M	photopic
0.2399	9691.986597	1M	photopic
0.2237	5308.03522	1M	photopic
0.1306	25306.99949	1M	photopic
0.1495	10998.27037	1M	photopic
0.1574	11548.40414	1M	photopic
0.1531	12044.70901	1M	photopic
0.2307	18121.83214	1M	photopic
0.356917978	4931.286393	1M	photopic
0.1491	19610.48915	1M	photopic
0.2068	5682.143773	1M	photopic
0.1455	17535.00195	1M	photopic
0.2247	2743.052189	1M	photopic
0.2406	22533.87665	1M	photopic
0.2366	1436.662898	1M	photopic
0.1501	16856.94165	1M	photopic
0.1564	14973.01932	1M	photopic
0.2542	10909.2715	1M	photopic
0.2363	4855.394855	1M	photopic
0.1836	10082.91065	1M	photopic
0.2028	11155.0207	1M	photopic
0.1664	7913.04623	1M	photopic
0.1283	8131.061316	1M	photopic
0.332725766	6020.011847	1M	photopic
0.1538	10452.00857	1M	photopic
0.1475	9963.007796	1M	photopic
0.1862	13259.87114	1M	photopic
0.1978	21706.82959	1M	photopic
0.1627	8008.082774	1M	photopic
0.237	4852.551424	1M	photopic
0.1544	10151.21812	1M	photopic
0.497431649	475.8816017	1M	photopic
0.1571	19009.8468	1M	photopic
0.1866	6921.054256	1M	photopic
0.1909	9524.07851	1M	photopic
0.171	1592.339023	1M	photopic
0.1992	11257.88257	1M	photopic
0.1819	1338.450277	1M	photopic
0.1859	7010.150591	1M	photopic
0.1382	20062.344	1M	photopic
0.1544	5354.896729	1M	photopic
0.1949	45948.2957	1M	photopic
0.1899	9788.457956	1M	photopic
0.1306	1856.814887	1M	photopic
0.1776	7228.556583	1M	photopic
0.291	5879.611424	1M	photopic
0.1803	8319.634274	1M	photopic
0.1846	11233.11431	1M	photopic
0.1876	15755.08885	1M	photopic
0.1385	18299.72298	1M	photopic
0.1402	18034.11435	1M	photopic
0.1869	1705.504921	1M	photopic
0.2439	1899.835263	1M	photopic
0.1727	10384.51933	1M	photopic
0.1306	9319.207256	1M	photopic
0.1518	12403.47164	1M	photopic
0.1524	12367.69835	1M	photopic
0.1531	13014.62285	1M	photopic
0.1587	8024.230761	1M	photopic
0.1531	13163.96356	1M	photopic
0.1418	19529.77538	1M	photopic
0.2383	13676.89075	1M	photopic
0.345650373	11076.41695	1M	photopic
0.1915	9375.122966	1M	photopic
0.1359	20230.76111	1M	photopic
0.1382	10171.94325	1M	photopic
0.1786	10251.89584	1M	photopic
0.1584	8177.213197	1M	photopic
NA	1601.396231	1M	photopic
0.1793	30392.41558	1M	photopic
0.1253	3744.672532	1M	photopic
0.1554	11865.87104	1M	photopic
0.166	11438.43076	1M	photopic
0.176	6243.960501	1M	photopic
0.174	10478.7969	1M	photopic
0.2426	1900.718378	1M	photopic
0.174	15478.8714	1M	photopic
0.1339	5455.455101	1M	photopic
0.1266	18765.38595	1M	photopic
0.1226	12577.50717	1M	photopic
0.1511	11783.72425	1M	photopic
0.1518	10669.42646	1M	photopic
0.1478	18307.06621	1M	photopic
0.1551	17300.86203	1M	photopic
0.2078	24471.41948	1M	photopic
0.1534	12321.22862	1M	photopic
NA	3140.867085	1M	photopic
0.117	10679.40856	1M	photopic
0.1292	18321.47939	1M	photopic
0.1471	12144.03609	1M	photopic
0.1452	10979.11507	1M	photopic
0.1541	11282.39689	1M	photopic
0.1362	10980.07667	1M	photopic
0.1919	13780.19815	1M	photopic
0.1664	1966.362477	1M	photopic
0.1644	5704.638705	1M	photopic
0.1538	15626.94381	1M	photopic
0.1611	9506.903193	1M	photopic
0.1627	13010.47025	1M	photopic
0.177	10442.96494	1M	photopic
0.2081	4306.627716	1M	photopic
0.1551	5804.413284	1M	photopic
0.1577	6648.510901	1M	photopic
0.1488	3253.154777	1M	photopic
0.1853	18473.70253	1M	photopic
0.497431649	2484.117672	1M	photopic
0.1677	14420.49694	1M	photopic
0.176	23577.35302	1M	photopic
0.2539	4605.147234	1M	photopic
0.1339	13254.91872	1M	photopic
0.337365369	2470.111475	1M	photopic
0.1594	4528.913176	1M	photopic
0.1773	12478.14066	1M	photopic
0.1664	12784.70198	1M	photopic
0.1485	21525.9423	1M	photopic
0.2118	11984.97776	1M	photopic
0.1733	1896.546199	1M	photopic
0.2784	15218.61127	1M	photopic
0.1657	7972.097662	1M	photopic
0.326429163	1505.097174	1M	photopic
0.2005	6579.548947	1M	photopic
0.2005	5824.032703	1M	photopic
0.2022	21926.27284	1M	photopic
0.1627	17108.89395	1M	photopic
0.1809	1733.056088	1M	photopic
0.1978	10035.08986	1M	photopic
0.1541	6529.317263	1M	photopic
0.1452	21204.09645	1M	photopic
0.1584	7830.709522	1M	photopic
0.1869	9972.29375	1M	photopic
0.287	6690.189404	1M	photopic
0.2217	21443.99591	1M	photopic
0.1892	1694.870927	1M	photopic
0.1442	19870.22301	1M	photopic
0.1753	11552.34498	1M	photopic
0.2333	13503.00005	1M	photopic
0.163	12409.22549	1M	photopic
0.1568	17296.12747	1M	photopic
0.1872	8440.740916	1M	photopic
0.167	10210.53514	1M	photopic
0.1445	17993.20774	1M	photopic
0.1544	12572.89663	1M	photopic
0.1876	13315.29439	1M	photopic
0.1617	12552.78894	1M	photopic
0.1962	8731.915653	1M	photopic
0.1743	9081.914935	1M	photopic
0.305882353	4708.362204	1M	photopic
0.1306	11612.38102	1M	photopic
0.1074	6954.657497	1M	photopic
0.1713	9018.63615	1M	photopic
0.2267	12321.41653	1M	photopic
0.2234	23083.72448	1M	photopic
0.1611	8723.715667	1M	photopic
0.2257	15687.75441	1M	photopic
0.2466	5193.310636	1M	photopic
0.2353	6633.00701	1M	photopic
0.2167	12136.43243	1M	photopic
0.18	3182.833944	1M	photopic
0.1478	8732.111722	1M	photopic
0.2012	1945.895031	1M	photopic
0.1674	9352.029266	1M	photopic
0.2012	12854.61518	1M	photopic
0.1839	13854.01052	1M	photopic
0.1541	8523.497423	1M	photopic
0.1521	13855.92772	1M	photopic
0.1369	18248.81233	1M	photopic
0.1571	7063.739548	1M	photopic
0.2101	19993.33092	1M	photopic
0.1949	15893.42495	1M	photopic
0.1707	1304.973292	1M	photopic
0.1326	14368.10185	1M	photopic
0.1534	14496.12573	1M	photopic
0.1326	12840.01619	1M	photopic
0.1309	3277.160639	1M	photopic
0.1617	2473.888651	1M	photopic
0.1723	22407.82173	1M	photopic
0.1524	9788.764927	1M	photopic
0.167	12637.37116	1M	photopic
0.2237	16385.63045	1M	photopic
0.101408451	1454.334575	1M	photopic
0.1505	11462.96346	1M	photopic
0.1587	20274.0023	1M	photopic
0.1909	4132.958842	1M	photopic
0.1597	17335.00889	1M	photopic
0.497431649	2779.553329	1M	photopic
0.1548	13463.85369	1M	photopic
0.1896	12172.06804	1M	photopic
0.1521	11325.59375	1M	photopic
0.1693	5462.567521	1M	photopic
0.1329	10035.81008	1M	photopic
0.1922	9848.744586	1M	photopic
0.1418	18924.05434	1M	photopic
0.1309	16847.73021	1M	photopic
0.1644	2613.988531	1M	photopic
0.1932	9243.630187	1M	photopic
0.1458	21366.52069	1M	photopic
0.2111	10386.23044	1M	photopic
0.321789561	2927.434523	1M	photopic
0.2025	5300.090681	1M	photopic
0.1339	10376.92887	1M	photopic
0.1737	15332.44719	1M	photopic
0.2191	16192.03178	1M	photopic
0.1654	26895.68684	1M	photopic
0.2048	25675.36459	1M	photopic
0.1445	9029.76131	1M	photopic
0.1425	14118.09368	1M	photopic
0.1829	9720.166889	1M	photopic
0.1634	28169.10977	1M	photopic
0.1541	13144.83079	1M	photopic
0.1836	5379.188852	1M	photopic
0.1624	43912.48811	1M	photopic
0.2313	15830.35207	1M	photopic
0.1355	32076.17139	1M	photopic
0.1982	16732.50383	1M	photopic
0.1491	9594.697876	1M	photopic
0.1657	6028.708592	1M	photopic
0.1322	10909.59111	1M	photopic
0.1574	1713.664154	1M	photopic
0.1684	6514.372217	1M	photopic
0.169	24685.44252	1M	photopic
0.1786	9165.178523	1M	photopic
0.1402	29862.45692	1M	photopic
0.1442	19737.34946	1M	photopic
0.1514	10773.66132	1M	photopic
0.1531	11188.74534	1M	photopic
0.2214	9571.353204	1M	photopic
0.2297	8447.528806	1M	photopic
0.1674	2690.435702	1M	photopic
0.2101	4327.680538	1M	photopic
0.1627	17546.3215	1M	photopic
0.1886	1536.597381	1M	photopic
0.1969	7199.557032	1M	photopic
0.1524	12898.94538	1M	photopic
0.172	7553.508426	1M	photopic
0.1548	9536.948644	1M	photopic
0.2002	1123.364923	1M	photopic
0.1587	6566.435234	1M	photopic
0.1783	7533.167805	1M	photopic
0.1925	15312.42216	1M	photopic
0.167	12034.87334	1M	photopic
0.1468	10952.80297	1M	photopic
0.1809	6196.781047	1M	photopic
0.1809	8012.732368	1M	photopic
0.1796	19960.70328	1M	photopic
0.2051	11751.30381	1M	photopic
0.2085	12966.07614	1M	photopic
0.2161	11213.59654	1M	photopic
0.1521	2776.309599	1M	photopic
0.1945	1547.02258	1M	photopic
0.1561	11349.84102	1M	photopic
0.1425	15475.67503	1M	photopic
NA	5434.782298	1M	photopic
0.227	10748.88679	1M	photopic
0.1773	4328.981715	1M	photopic
0.1458	15725.95983	1M	photopic
0.171	25795.40462	1M	photopic
0.1846	6421.314751	1M	photopic
0.2429	9872.478784	WT	photopic
0.1737	4084.566202	WT	photopic
0.1687	4892.717637	WT	photopic
0.1452	7082.064899	WT	photopic
0.1733	3820.939333	WT	photopic
0.1508	1140.063553	WT	photopic
0.2681	5498.955884	WT	photopic
0.2515	3197.781092	WT	photopic
0.2655	3701.279272	WT	photopic
0.2515	8951.685099	WT	photopic
0.2399	10105.25681	WT	photopic
0.2625	3198.333393	WT	photopic
0.2094	9824.586155	WT	photopic
0.2406	2226.08967	WT	photopic
0.178	7306.659037	WT	photopic
0.2055	2117.002133	WT	photopic
0.1912	1814.42191	WT	photopic
0.1839	7177.824296	WT	photopic
0.2751	2823.70343	WT	photopic
0.2022	1717.672933	WT	photopic
0.2575	7737.763694	WT	photopic
NA	1229.829335	WT	photopic
0.1846	6101.086889	WT	photopic
0.1856	6365.883825	WT	photopic
0.378127589	5693.637073	WT	photopic
0.389063795	7325.291394	WT	photopic
0.1564	19502.75909	WT	photopic
0.1949	9992.326448	WT	photopic
0.2631	6748.299874	WT	photopic
0.1478	2065.338205	WT	photopic
0.2502	1231.094777	WT	photopic
0.1601	8909.246888	WT	photopic
0.278	6465.095179	WT	photopic
0.383761392	2203.489555	WT	photopic
0.1809	2702.255657	WT	photopic
0.1892	9885.403954	WT	photopic
0.1859	12352.60972	WT	photopic
0.1452	20331.40259	WT	photopic
0.2605	4019.478454	WT	photopic
0.1753	6764.1668	WT	photopic
0.2326	5683.181041	WT	photopic
0.313835957	13013.65852	WT	photopic
0.1756	1397.47701	WT	photopic
0.2535	1431.607232	WT	photopic
0.2734	7348.423805	WT	photopic
0.2595	15203.32195	WT	photopic
0.2456	10645.96043	WT	photopic
0.2761	5533.220394	WT	photopic
0.2797	4917.886353	WT	photopic
0.2641	7673.398198	WT	photopic
0.1548	18146.54354	WT	photopic
0.1528	17439.47934	WT	photopic
0.1501	21422.02426	WT	photopic
0.1548	8484.801858	WT	photopic
0.1766	7245.122159	WT	photopic
0.2476	5932.717623	WT	photopic
0.351284176	10417.52283	WT	photopic
0.2094	9839.619762	WT	photopic
NA	8067.412943	WT	photopic
0.2794	6040.112512	WT	photopic
0.2615	13071.06651	WT	photopic
0.1866	14353.81238	WT	photopic
0.174	2466.962146	WT	photopic
0.2505	7312.906912	WT	photopic
0.173	8519.930695	WT	photopic
NA	7357.260109	WT	photopic
0.2757	5313.973792	WT	photopic
0.2595	12504.57402	WT	photopic
0.2568	10942.46856	WT	photopic
0.2562	9463.806712	WT	photopic
0.2704	11503.79437	WT	photopic
0.1521	16380.69027	WT	photopic
0.2568	14497.4982	WT	photopic
NA	2825.714509	WT	photopic
0.2426	9224.391624	WT	photopic
0.2307	4854.406435	WT	photopic
0.1826	15318.5678	WT	photopic
NA	5378.386449	WT	photopic
0.2701	9705.871208	WT	photopic
0.1922	29809.6649	WT	photopic
0.1952	12506.95867	WT	photopic
0.2055	12010.27534	WT	photopic
0.394697597	9780.965465	WT	photopic
0.1508	2641.70008	WT	photopic
0.1856	18891.17901	WT	photopic
0.497431649	15865.48816	WT	photopic
0.2708	14650.50389	WT	photopic
0.2674	12236.69016	WT	photopic
0.2737	9686.145929	WT	photopic
0.1915	11338.95217	WT	photopic
NA	7022.322054	WT	photopic
0.1819	2253.57161	WT	photopic
0.375144988	3805.876609	WT	photopic
NA	6113.452126	WT	photopic
0.2316	5288.57072	WT	photopic
0.2237	5939.284952	WT	photopic
0.2124	2686.848276	WT	photopic
0.1783	17760.47378	WT	photopic
0.1461	18783.96811	WT	photopic
0.1727	19313.06163	WT	photopic
0.1581	16475.54635	WT	photopic
0.405633803	4260.465458	WT	photopic
0.1783	2599.866012	WT	photopic
0.1621	1714.433418	WT	photopic
NA	8748.018422	WT	photopic
0.304888152	8327.886587	WT	photopic
0.2601	5998.843797	WT	photopic
0.321458161	5724.162262	WT	photopic
0.2701	7688.835216	WT	photopic
0.2545	7557.846867	WT	photopic
0.2668	7208.633485	WT	photopic
0.2005	1521.932179	WT	photopic
0.29	8416.134982	WT	photopic
0.307539354	10398.02729	WT	photopic
NA	3592.290267	WT	photopic
0.1687	39920.72849	WT	photopic
NA	3745.358713	WT	photopic
0.2724	8182.780464	WT	photopic
0.2827	10616.79007	WT	photopic
0.284	10342.78463	WT	photopic
0.1975	4402.926654	WT	photopic
NA	5013.902796	WT	photopic
0.2787	6604.984193	WT	photopic
0.1531	14195.26757	WT	photopic
0.1713	23927.97038	WT	photopic
0.174	11259.85096	WT	photopic
NA	7791.783785	WT	photopic
0.2287	2547.406925	WT	photopic
0.1637	11196.65292	WT	photopic
0.2505	3849.561073	WT	photopic
0.2824	6757.841258	WT	photopic
0.1614	20432.76424	WT	photopic
0.2621	2779.593048	WT	photopic
0.2721	6410.663835	WT	photopic
0.2628	14262.5848	WT	photopic
0.2585	4264.085533	WT	photopic
0.302568351	1522.721441	WT	photopic
0.316487158	11375.11986	WT	photopic
0.2502	13547.70902	WT	photopic
0.1909	20811.94245	WT	photopic
NA	13529.67632	WT	photopic
0.446727423	12541.63955	WT	photopic
0.2118	34826.11224	WT	photopic
NA	4015.383943	WT	photopic
NA	3126.558184	WT	photopic
NA	693.3176434	WT	photopic
0.2641	8204.019678	WT	photopic
0.2462	11565.54634	WT	photopic
0.1501	10980.35413	WT	photopic
0.1915	6942.988746	WT	photopic
0.2545	14666.17853	WT	photopic
0.1932	8568.679204	WT	photopic
0.1829	3557.994108	WT	photopic
0.2287	2021.164312	WT	photopic
0.2708	10975.87311	WT	photopic
0.1551	22984.09341	WT	photopic
0.1528	29848.81806	WT	photopic
0.413918807	11622.62683	WT	photopic
0.416570008	3709.802337	WT	photopic
NA	3573.247034	WT	photopic
0.1879	1385.645157	WT	photopic
0.1932	1282.974769	WT	photopic
0.1674	28092.32803	WT	photopic
0.1846	4174.635903	WT	photopic
0.1856	11978.62073	WT	photopic
0.323115162	12025.96854	WT	photopic
0.163	12837.54841	WT	photopic
0.327754764	12963.27584	WT	photopic
0.342667771	20246.70532	WT	photopic
0.1634	18348.20708	WT	photopic
0.1584	11807.45414	WT	photopic
0.1564	25759.68942	WT	photopic
0.2691	10968.05233	WT	photopic
0.354929577	15495.76735	WT	photopic
0.443413422	20258.0305	WT	photopic
NA	11446.05803	WT	photopic
NA	11827.19566	WT	photopic
0.442419221	2031.204151	WT	photopic
0.1737	25689.71011	WT	photopic
0.1647	20812.55641	WT	photopic
0.1889	6170.765822	WT	photopic
0.437116819	10487.34342	WT	photopic
0.1594	18994.45131	WT	photopic
0.422866611	3172.655513	WT	photopic
0.30024855	22801.68437	WT	photopic
0.2853	20675.74861	WT	photopic
0.1746	19592.91979	WT	photopic
0.496437448	9107.259491	WT	photopic
0.1813	6692.846808	WT	photopic
0.1713	1030.496079	WT	photopic
0.2877	2594.390149	WT	photopic
0.1862	4018.656991	WT	photopic
0.1644	25290.00089	WT	photopic
0.476222038	10492.68082	WT	photopic
0.446396023	17065.919	WT	photopic
0.1697	19589.50397	WT	photopic
NA	5019.662911	WT	photopic
NA	4894.386703	WT	photopic
NA	15076.50875	WT	photopic
0.1644	11443.15174	WT	photopic
0.441756421	10178.34969	WT	photopic
0.1786	1804.161878	WT	photopic
0.1677	16974.44901	WT	photopic
0.1896	16709.9549	WT	photopic
0.356586578	13044.99441	WT	photopic
0.2094	17222.02321	WT	photopic
0.1674	18966.15369	WT	photopic
0.1627	21268.57885	WT	photopic
0.2141	4749.626478	WT	photopic
0.2565	10217.05994	WT	photopic
0.2824	2531.29614	WT	photopic
0.335045568	2460.031511	WT	photopic
0.416570008	15631.5115	WT	photopic
0.337696769	5394.636997	WT	photopic
NA	11061.63131	WT	photopic
0.288	6259.624209	WT	photopic
0.497431649	5699.116561	WT	photopic
0.2711	19487.76743	WT	photopic
0.2515	10566.04478	WT	photopic
0.169	31553.81881	WT	photopic
0.1982	11717.23098	WT	photopic
0.306545153	2858.169429	WT	photopic
0.2313	5060.75895	WT	photopic
0.497431649	1603.487391	WT	photopic
0.403314002	6596.956884	WT	photopic
0.1607	20840.0314	WT	photopic
0.2903	18091.36538	WT	photopic
0.1395	19110.75623	WT	photopic
0.368516984	10952.06941	WT	photopic
0.1621	23050.6748	WT	photopic
0.2542	15223.11038	WT	photopic
NA	4059.631325	WT	photopic
NA	3800.46886	WT	photopic
0.1889	9624.130382	WT	photopic
0.1707	8884.529505	WT	photopic
0.2237	6088.913631	WT	photopic
0.429826015	15097.17541	WT	photopic
0.323777962	9001.281084	WT	photopic
0.2283	1437.150079	WT	photopic
0.2751	10599.63051	WT	photopic
NA	2348.500138	WT	photopic
0.1461	16834.65216	WT	photopic
0.2747	9498.803947	WT	photopic
0.2529	9086.185147	WT	photopic
0.2008	3540.268077	WT	photopic
0.1697	1468.171897	WT	photopic
0.1853	10516.56626	WT	photopic
NA	1724.313416	WT	photopic
0.2824	1402.073596	WT	photopic
NA	2630.768549	WT	photopic
0.236	5383.850202	WT	photopic
0.342336371	3537.963405	WT	photopic
NA	2042.87103	WT	photopic
0.1796	5938.345234	WT	photopic
0.1617	18773.24226	WT	photopic
0.2867	17167.72849	WT	photopic
0.2708	9214.989572	WT	photopic
0.2681	9981.212313	WT	photopic
NA	2029.487542	WT	photopic
NA	5166.22648	WT	photopic
0.351615576	13792.20753	WT	photopic
0.2843	3671.137378	WT	photopic
0.2814	7593.366128	WT	photopic
0.1959	14953.05428	WT	photopic
0.1889	15218.52445	WT	photopic
0.2731	5561.302067	WT	photopic
0.2837	6466.520337	WT	photopic
0.2247	1687.850894	WT	photopic
0.1577	2894.306563	WT	photopic
NA	6256.543078	WT	photopic
0.383429992	4516.525986	WT	photopic
0.2645	5874.617037	WT	photopic
0.2562	4286.885587	WT	photopic
0.2326	3811.419729	WT	photopic
0.1607	8904.932897	WT	photopic
0.1853	13887.1341	WT	photopic
NA	12380.99804	WT	photopic
0.2688	9133.499897	WT	photopic
0.2333	15091.64964	WT	photopic
0.2628	5082.228239	WT	photopic
0.1786	5434.324968	WT	photopic
0.172	1437.421668	WT	photopic
0.2071	5729.421833	WT	photopic
NA	9113.205548	WT	photopic
0.364540182	8173.339652	WT	photopic
0.412261806	17199.82341	WT	photopic
0.291	2959.898119	WT	photopic
0.497431649	4561.250402	WT	photopic
0.1534	12633.44262	WT	photopic
0.1856	26137.10723	WT	photopic
0.2015	8937.35053	WT	photopic
0.2068	7614.426715	WT	photopic
0.2509	6907.811405	WT	photopic
0.1505	8559.086355	WT	photopic
0.1833	6991.485666	WT	photopic
0.2558	4912.86748	WT	photopic
0.30057995	3669.263362	WT	photopic
NA	7794.67128	WT	photopic
NA	2886.125545	WT	photopic
0.292	6498.38073	WT	photopic
0.2572	9848.519337	WT	photopic
0.2598	6264.252565	WT	photopic
0.2432	7725.687751	WT	photopic
0.2015	6182.266388	WT	photopic
0.333388567	8695.219232	WT	photopic
0.2655	6773.284442	WT	photopic
0.2472	5933.24043	WT	photopic
0.2482	8415.815049	WT	photopic
0.2539	4645.87431	WT	photopic
0.224	6773.531136	WT	photopic
0.1949	8801.117556	WT	photopic
0.173	12544.7112	WT	photopic
0.1826	11016.57223	WT	photopic
NA	2497.645136	WT	photopic
0.2681	9031.468457	WT	photopic
0.1667	19264.33267	WT	photopic
0.1614	16342.00547	WT	photopic
0.1717	21520.24895	WT	photopic
0.221	11384.84066	WT	photopic
0.2254	2118.358091	WT	photopic
NA	4164.94033	WT	photopic
0.2429	6155.822826	WT	photopic
0.497431649	6459.760397	WT	photopic
0.2336	3427.388819	WT	photopic
0.2492	13542.23845	WT	photopic
0.497431649	3498.743344	WT	photopic
0.2273	6127.807482	WT	photopic
0.1577	14810.65346	WT	photopic
0.2492	14986.94509	WT	photopic
0.1949	6022.096939	WT	photopic
0.2701	14216.60551	WT	photopic
0.2744	6205.847825	WT	photopic
0.497431649	2118.321904	WT	photopic
0.2124	8249.430158	WT	photopic
0.178	6478.940421	WT	photopic
0.2191	2892.405724	WT	photopic
0.1452	1018.783388	WT	photopic
0.1879	10422.71537	WT	photopic
0.1577	14802.58431	WT	photopic
0.1909	8287.772829	WT	photopic
0.2575	1832.233681	WT	photopic
0.1876	7237.442043	WT	photopic
0.1859	13498.11043	WT	photopic
0.164	21238.19303	WT	photopic
0.1485	18684.98519	WT	photopic
0.1644	15618.6667	WT	photopic
0.2698	12402.77733	WT	photopic
0.1452	16334.82184	WT	photopic
0.1465	15071.96287	WT	photopic
0.1458	9629.883472	WT	photopic
0.1813	22877.53172	WT	photopic
0.2075	2246.844388	WT	photopic
0.1959	8685.608246	WT	photopic
0.2522	6240.511891	WT	photopic
0.330074565	6671.804294	WT	photopic
0.2194	7193.523325	WT	photopic
0.1644	11483.3418	WT	photopic
0.2502	20567.14592	WT	photopic
0.2303	3536.237221	WT	photopic
0.1919	9578.576564	WT	photopic
0.1902	8948.008634	WT	photopic
0.1564	9051.524227	WT	photopic
0.2708	5115.045126	WT	photopic
0.2479	9840.218311	WT	photopic
0.1988	6999.4498	WT	photopic
0.2664	10627.43634	WT	photopic
NA	5210.003043	WT	photopic
0.1498	10605.46307	WT	photopic
0.1932	11459.15856	WT	photopic
0.2078	7754.11981	WT	photopic
0.2234	2034.020898	WT	photopic
0.1611	20074.56805	WT	photopic
0.363214582	9115.850932	WT	photopic
0.1717	35309.84142	WT	photopic
0.1524	19521.55993	WT	photopic
0.1481	14840.78155	WT	photopic
NA	4550.462695	WT	photopic
0.1455	16409.37153	WT	photopic
0.2883	4151.292561	WT	photopic
0.2721	6569.326956	WT	photopic
0.1455	14700.18722	WT	photopic
0.2194	5553.730175	WT	photopic
0.1432	13552.17675	WT	photopic
0.435459818	1452.074683	WT	photopic
0.1677	16546.76217	WT	photopic
0.1819	10030.7035	WT	photopic
0.2326	7019.842054	WT	photopic
0.1468	19170.05456	WT	photopic
0.1461	19332.00675	WT	photopic
0.2075	10686.64833	WT	photopic
0.1468	13531.90038	WT	photopic
0.287	4627.0259	WT	photopic
0.2224	3038.842057	WT	photopic
0.1491	12444.86012	WT	photopic
0.17	20448.66796	WT	photopic
0.1756	16337.94476	WT	photopic
0.1438	13408.91806	WT	photopic
0.1839	7087.928583	WT	photopic
0.1846	10411.10044	WT	photopic
NA	1978.9302	WT	photopic
0.1508	18058.55849	WT	photopic
0.1816	9986.024171	WT	photopic
0.1727	4114.105742	WT	photopic
0.174	8705.952582	WT	photopic
0.173	8696.479764	WT	photopic
0.164	10845.77828	WT	photopic
0.1408	11873.78631	WT	photopic
0.1935	8100.939841	WT	photopic
0.2343	1509.24692	WT	photopic
0.1697	8154.168622	WT	photopic
0.1687	9865.993671	WT	photopic
0.1644	19178.79107	WT	photopic
0.1485	12676.76065	WT	photopic
0.2131	7305.232805	WT	photopic
0.231	11335.62105	WT	photopic
0.2419	10578.43881	WT	photopic
0.2548	9112.709252	WT	photopic
0.1819	8283.818724	WT	photopic
0.1693	6140.211977	WT	photopic
0.176	10711.37642	WT	photopic
0.176	10546.41414	WT	photopic
0.2197	6948.577289	WT	photopic
0.2194	10217.07573	WT	photopic
0.2035	7189.547862	WT	photopic
0.497431649	8352.624519	WT	photopic
0.1581	13565.92311	WT	photopic
0.1687	14000.57072	WT	photopic
0.1945	10106.76069	WT	photopic
0.1452	15785.71744	WT	photopic
0.165	10672.43964	WT	photopic
0.37945319	18040.67474	WT	photopic
0.18	12050.84891	WT	photopic
0.1909	9951.164586	WT	photopic
0.1551	14206.3337	WT	photopic
0.166	1540.229116	WT	photopic
0.1471	12956.00327	WT	photopic
0.1819	8553.373893	WT	photopic
0.1644	10625.22529	WT	photopic
0.1591	9978.328832	WT	photopic
0.1687	10430.29777	WT	photopic
0.1697	8299.151441	WT	photopic
0.163	12135.62764	WT	photopic
0.1985	9198.670115	WT	photopic
0.1581	31505.04918	WT	photopic
0.174	9990.930742	WT	photopic
0.1458	29088.98632	WT	photopic
0.1637	23193.34713	WT	photopic
0.1372	13256.635	WT	photopic
0.336039768	6728.480379	WT	photopic
0.168	13136.73115	WT	photopic
0.1929	10662.38477	WT	photopic
0.286	10345.15911	WT	photopic
0.1524	8302.68964	WT	photopic
0.2399	10776.72053	WT	photopic
0.166	16152.74094	WT	photopic
0.1684	2740.281826	WT	photopic
0.1123	13484.12608	WT	photopic
0.1737	5841.286579	WT	photopic
0.1879	12399.2235	WT	photopic
0.1723	14519.89335	WT	photopic
0.1753	15120.08703	WT	photopic
0.1611	13880.35283	WT	photopic
0.1902	15633.90554	WT	photopic
0.2973	8786.713085	WT	photopic
0.284	1378.265257	WT	photopic
0.2002	12819.16729	WT	photopic
0.1538	19440.31887	WT	photopic
0.1607	17048.53597	WT	photopic
0.1458	21230.83086	WT	photopic
0.2323	8025.502061	WT	photopic
0.1544	12026.27747	WT	photopic
0.2671	5637.637451	WT	photopic
0.1965	6217.180835	WT	photopic
0.2979	8566.799564	WT	photopic
0.1637	3800.485413	WT	photopic
0.1611	18148.97257	WT	photopic
0.2323	7719.09162	WT	photopic
0.2085	17201.53559	WT	photopic
0.174	16348.3363	WT	photopic
NA	6241.67503	WT	photopic
0.1637	18142.6827	WT	photopic
0.2459	26280.77571	WT	photopic
0.1568	34498.68808	WT	photopic
0.234	11579.4338	WT	photopic
0.1892	16279.10386	WT	photopic
0.166	33922.24422	WT	photopic
0.1538	11670.2262	WT	photopic
0.1634	10697.41309	WT	photopic
0.171	15859.43595	WT	photopic
0.1717	14758.90259	WT	photopic
0.1604	15157.07099	WT	photopic
0.176	13318.99044	WT	photopic
0.1806	11962.15741	WT	photopic
0.1823	14996.92222	WT	photopic
0.1962	2309.832201	WT	photopic
0.233	15067.18524	WT	photopic
0.386412593	6559.450509	WT	photopic
0.2181	10346.93087	WT	photopic
0.1876	11976.57294	WT	photopic
NA	18805.2306	WT	photopic
0.2227	7967.851676	WT	photopic
0.317481359	11168.07909	WT	photopic
0.2108	2266.190263	WT	photopic
0.2194	7850.955844	WT	photopic
0.1713	33105.0048	WT	photopic
0.1518	12720.54606	WT	photopic
0.225	27780.58398	WT	photopic
0.1786	9843.183254	WT	photopic
NA	2136.654938	WT	photopic
0.2979	6165.827119	WT	photopic
0.1786	9989.47407	WT	photopic
0.2446	10407.34719	WT	photopic
0.1783	5981.017967	WT	photopic
0.367191384	15121.56469	WT	photopic
0.174	19207.4414	WT	photopic
0.2456	11763.73854	WT	photopic
0.2731	5155.251263	WT	photopic
0.2539	11093.80357	WT	photopic
0.2532	10224.67308	WT	photopic
0.2104	12232.00993	WT	photopic
0.1783	8129.96506	WT	photopic
0.1823	5393.506548	WT	photopic
0.1896	10170.78	WT	photopic
0.1561	8849.294794	WT	photopic
[truncated: 6,072 more rows]
