# Supplementary material for: Robust cone-mediated signaling persists late into rod photoreceptor degeneration
Source: eLife. 2022 Aug 30;11:e80271. doi: 10.7554/eLife.80271 (PMC9560159; doi:10.7554/eLife.80271)
Supplement: Figure 6—source data 1. [file elife-80271-fig6-data1.csv]

spkr	age	lightlevel	contrast	.
1.763802327	0	photopic	2
1.741718773	0	photopic	2
1.843055465	0	photopic	2
1.762274473	0	photopic	2
1.7834357	0	photopic	2
1.688949335	0	photopic	2
1.824980055	0	photopic	2
1.66340075	0	photopic	2
1.712237583	0	photopic	2
1.759432274	0	photopic	2
1.760102637	0	photopic	2
1.728841382	0	photopic	2
1.827635748	0	photopic	2
1.762946925	0	photopic	2
1.746923628	0	photopic	2
1.709195272	0	photopic	2
1.803607105	0	photopic	2
1.654108186	0	photopic	2
1.992432823	0	photopic	2
1.704028682	0	photopic	2
1.830177305	0	photopic	2
1.777489115	0	photopic	2
1.831157823	0	photopic	2
1.664542483	0	photopic	2
1.703990843	0	photopic	2
1.674422982	0	photopic	2
1.774234347	0	photopic	2
1.628512744	0	photopic	2
1.775927115	0	photopic	2
1.740438926	0	photopic	2
1.9344116	0	photopic	2
1.735526247	0	photopic	2
1.738331823	0	photopic	2
1.677592802	0	photopic	2
1.726725847	0	photopic	2
1.769193562	0	photopic	2
1.793792149	0	photopic	2
1.861798835	0	photopic	2
1.851808916	0	photopic	2
1.739335456	0	photopic	2
1.897246267	0	photopic	2
1.563552644	0	photopic	2
1.815361082	0	photopic	2
1.695193784	0	photopic	2
1.888749351	0	photopic	2
1.711862102	0	photopic	2
1.888417206	0	photopic	2
1.754593991	0	photopic	2
1.55286176	0	photopic	2
1.703087177	0	photopic	2
1.56755885	0	photopic	2
1.768769324	0	photopic	2
1.949112063	0	photopic	2
1.511593703	0	photopic	2
1.852885779	0	photopic	2
1.603213128	0	photopic	2
1.94149443	0	photopic	2
1.894947674	0	photopic	2
1.661974415	0	photopic	2
1.722507266	0	photopic	2
1.742775797	0	photopic	2
1.710241554	0	photopic	2
2.020939901	0	photopic	2
1.763624248	0	photopic	2
1.67517816	0	photopic	2
1.81694843	0	photopic	2
1.771164667	0	photopic	2
1.74266321	0	photopic	2
1.740294502	0	photopic	2
1.79710602	0	photopic	2
1.638310996	0	photopic	2
1.62802061	0	photopic	2
1.922988933	0	photopic	2
1.533612324	0	photopic	2
1.751337902	0	photopic	2
1.635879353	0	photopic	2
1.778389276	0	photopic	2
1.855822695	0	photopic	2
1.532320697	0	photopic	2
1.844108754	0	photopic	2
1.744753655	0	photopic	2
1.608824707	0	photopic	2
1.547346791	0	photopic	2
1.824460504	0	photopic	2
1.733430111	0	photopic	2
1.772704734	0	photopic	2
1.835770536	0	photopic	2
1.931242553	0	photopic	2
1.739110782	0	photopic	2
1.691537932	0	photopic	2
1.89987994	0	photopic	2
1.656296809	0	photopic	2
1.628529347	0	photopic	2
1.694352922	0	photopic	2
2.006639653	0	photopic	2
1.662641395	0	photopic	2
1.793393032	0	photopic	2
1.626313953	0	photopic	2
1.626801735	0	photopic	2
1.715064425	0	photopic	2
1.893039414	0	photopic	2
1.700769653	0	photopic	2
1.838447821	0	photopic	2
1.597004276	0	photopic	2
1.707993582	0	photopic	2
1.668526038	0	photopic	2
1.711247579	0	photopic	2
1.880131027	0	photopic	2
1.738726348	0	photopic	2
1.768111236	0	photopic	2
1.776716785	0	photopic	2
1.685513407	0	photopic	2
1.600024184	0	photopic	2
1.715268831	0	photopic	2
1.763472293	0	photopic	2
1.856837226	0	photopic	2
1.723181173	0	photopic	2
1.71825262	0	photopic	2
1.919491311	0	photopic	2
1.668809778	0	photopic	2
1.794493027	0	photopic	2
1.688723062	0	photopic	2
1.793552097	0	photopic	2
1.587846747	0	photopic	2
1.695564611	0	photopic	2
1.720639852	0	photopic	2
1.855718337	0	photopic	2
1.700725306	0	photopic	2
1.781260061	0	photopic	2
1.706158411	0	photopic	2
1.660764621	0	photopic	2
1.822305607	0	photopic	2
1.701708949	0	photopic	2
1.891472793	0	photopic	2
1.796494046	0	photopic	2
1.734162441	0	photopic	2
1.797803379	0	photopic	2
1.745786337	0	photopic	2
1.797863422	0	photopic	2
1.707141597	0	photopic	2
1.525805328	0	photopic	2
1.766456232	0	photopic	2
1.819262753	0	photopic	2
1.64697043	0	photopic	2
1.633138918	0	photopic	2
1.704106576	0	photopic	2
1.695841458	0	photopic	2
1.793967675	0	photopic	2
1.764077707	0	photopic	2
1.858575641	0	photopic	2
1.923511668	0	photopic	2
1.748116737	0	photopic	2
1.747460205	0	photopic	2
1.776259856	0	photopic	2
1.71462357	0	photopic	2
1.738105139	0	photopic	2
1.739623643	0	photopic	2
1.77771216	0	photopic	2
1.764584363	0	photopic	2
1.724577259	0	photopic	2
1.756194505	0	photopic	2
1.731397836	0	photopic	2
1.833390402	0	photopic	2
1.750707035	0	photopic	2
1.683912458	0	photopic	2
1.723504785	0	photopic	2
1.677550004	0	photopic	2
1.77125392	0	photopic	2
1.838815705	0	photopic	2
1.816327191	0	photopic	2
1.771135487	0	photopic	2
1.74044343	0	photopic	2
1.780377246	0	photopic	2
1.744261593	0	photopic	2
1.535736872	0	photopic	2
1.78760576	0	photopic	2
1.710900835	0	photopic	2
1.883090991	0	photopic	2
1.977563789	0	photopic	2
1.619908704	0	photopic	2
1.811898883	0	photopic	2
1.763014062	0	photopic	2
1.695044309	0	photopic	2
1.815084116	0	photopic	2
1.824317792	0	photopic	2
1.740220157	0	photopic	2
1.719023301	0	photopic	2
1.63605912	0	photopic	2
1.684434538	0	photopic	2
1.725549274	0	photopic	2
1.723680334	0	photopic	2
1.850097761	0	photopic	2
1.722089965	0	photopic	2
1.94888228	0	photopic	2
1.704878573	0	photopic	2
1.915331269	0	photopic	2
1.766993428	0	photopic	2
1.636097141	0	photopic	2
1.810541372	0	photopic	2
1.752956227	0	photopic	2
1.712569046	0	photopic	2
1.839471023	0	photopic	2
1.803870388	0	photopic	2
1.856845936	0	photopic	2
1.642810285	0	photopic	2
1.691060896	0	photopic	2
1.643746628	0	photopic	2
1.433008464	0	photopic	2
1.784875438	0	photopic	2
1.880174062	0	photopic	2
1.820448601	0	photopic	2
1.610431819	0	photopic	2
1.660743682	0	photopic	2
1.562287632	0	photopic	2
1.879230726	0	photopic	2
1.714909506	0	photopic	2
1.648493291	0	photopic	2
1.842277423	0	photopic	2
1.72339052	0	photopic	2
1.590720504	0	photopic	2
1.747493792	0	photopic	2
1.752797533	0	photopic	2
1.767176016	0	photopic	2
1.793024507	0	photopic	2
1.68416721	0	photopic	2
1.816835494	0	photopic	2
1.623874024	0	photopic	2
1.891300493	0	photopic	2
1.687167879	0	photopic	2
1.796403072	0	photopic	2
1.814380879	0	photopic	2
1.718614086	0	photopic	2
1.582041023	0	photopic	2
1.714377767	0	photopic	2
1.689000012	0	photopic	2
1.709037054	0	photopic	2
1.838724717	0	photopic	2
1.821852391	0	photopic	2
1.77494461	0	photopic	2
1.675430331	0	photopic	2
2.024230691	0	photopic	2
1.579306474	0	photopic	2
1.581336044	0	photopic	2
1.78571148	0	photopic	2
2.036253053	0	photopic	2
1.715666055	0	photopic	2
1.618106546	0	photopic	2
1.704730899	0	photopic	2
2.01746593	0	photopic	2
1.669051692	0	photopic	2
1.696761629	0	photopic	2
1.721664967	0	photopic	2
1.828504203	0	photopic	2
1.82015942	0	photopic	2
1.702222875	0	photopic	2
1.547700037	0	photopic	2
1.947486751	0	photopic	2
1.618860575	0	photopic	2
1.698650199	0	photopic	2
1.772602255	0	photopic	2
1.794294307	0	photopic	2
1.62185784	0	photopic	2
1.782763873	0	photopic	2
1.843021605	0	photopic	2
1.799824635	0	photopic	2
1.84127749	0	photopic	2
1.656971925	0	photopic	2
1.73649943	0	photopic	2
1.865063196	0	photopic	2
1.80435984	0	photopic	2
1.791767926	0	photopic	2
1.861930748	0	photopic	2
1.702827156	0	photopic	2
1.815700507	0	photopic	2
1.664074802	0	photopic	2
1.722347718	0	photopic	2
1.76622048	0	photopic	2
1.809650283	0	photopic	2
1.470854041	0	photopic	2
1.869262941	0	photopic	2
1.79425906	0	photopic	2
1.891671985	0	photopic	2
1.865823601	0	photopic	2
1.817898295	0	photopic	2
1.768430483	0	photopic	2
1.818581603	0	photopic	2
1.743127723	0	photopic	2
1.817738379	0	photopic	2
1.788227483	0	photopic	2
1.838507208	0	photopic	2
1.679013155	0	photopic	2
1.708924679	0	photopic	2
1.792492767	0	photopic	2
1.633850908	0	photopic	2
1.709778069	0	photopic	2
1.780853247	0	photopic	2
1.938156239	0	photopic	2
1.835421109	0	photopic	2
1.611482197	0	photopic	2
1.555297388	0	photopic	2
1.643116106	0	photopic	2
1.640330442	0	photopic	2
1.681656615	0	photopic	2
1.790157107	0	photopic	2
1.858283212	0	photopic	2
1.763754456	0	photopic	2
1.789580913	0	photopic	2
1.551913224	0	photopic	2
1.804589634	0	photopic	2
1.840155916	0	photopic	2
1.665790219	0	photopic	2
1.698375734	0	photopic	2
1.727863342	0	photopic	2
1.701343729	0	photopic	2
1.781426125	0	photopic	2
1.686464125	0	photopic	2
1.703931915	0	photopic	2
1.674367148	0	photopic	2
1.831934393	0	photopic	2
1.621738633	0	photopic	2
1.843518151	0	photopic	2
1.776645594	0	photopic	2
1.743093501	0	photopic	2
1.771140997	0	photopic	2
2.009999462	0	photopic	2
1.799503752	0	photopic	2
1.889165644	0	photopic	2
1.820159911	0	photopic	2
1.735582409	0	photopic	2
1.601917583	0	photopic	2
1.875961051	0	photopic	2
1.781385257	0	photopic	2
1.797874529	0	photopic	2
1.795970108	0	photopic	2
1.727436587	0	photopic	2
1.717247181	0	photopic	2
1.677318279	0	photopic	2
1.498549744	0	photopic	2
1.583752857	0	photopic	2
1.934555636	0	photopic	2
1.502048607	0	photopic	2
1.791257822	0	photopic	2
1.809387137	0	photopic	2
1.640448045	0	photopic	2
1.857361202	0	photopic	2
1.696203196	0	photopic	2
1.755009286	0	photopic	2
1.896162649	0	photopic	2
1.704615362	0	photopic	2
1.735816056	0	photopic	2
1.886178864	0	photopic	2
1.742578261	0	photopic	2
1.705840061	0	photopic	2
1.869767453	0	photopic	2
1.705179145	0	photopic	2
1.896455693	0	photopic	2
1.718919365	0	photopic	2
1.811141847	0	photopic	2
1.469167757	0	photopic	2
1.603018641	0	photopic	2
2.096723709	0	photopic	2
1.839906629	0	photopic	2
1.871832178	0	photopic	2
1.779270463	0	photopic	2
1.748578278	0	photopic	2
1.469152066	0	photopic	2
1.762730228	0	photopic	2
1.697475099	0	photopic	2
1.894777592	0	photopic	2
1.707397469	0	photopic	2
1.896483222	0	photopic	2
1.827505171	0	photopic	2
1.827297188	0	photopic	2
1.673072836	0	photopic	2
1.55079031	0	photopic	2
1.796788697	0	photopic	2
1.797878094	0	photopic	2
1.58984729	0	photopic	2
1.741543999	0	photopic	2
1.714320718	0	photopic	2
1.755633037	0	photopic	2
1.67742275	0	photopic	2
1.718152523	0	photopic	2
1.624600256	0	photopic	2
1.857006794	0	photopic	2
1.699794077	0	photopic	2
1.68079568	0	photopic	2
1.821238773	0	photopic	2
1.738944455	0	photopic	2
1.702388777	0	photopic	2
1.890764923	0	photopic	2
1.853462198	0	photopic	2
1.624552959	0	photopic	2
1.689676761	0	photopic	2
1.85304604	0	photopic	2
1.576081181	0	photopic	2
1.632508964	0	photopic	2
1.627138615	0	photopic	2
1.630472719	0	photopic	2
1.61517549	0	photopic	2
1.735122022	0	photopic	2
1.900980017	0	photopic	2
1.64086074	0	photopic	2
1.642562755	0	photopic	2
1.864880953	0	photopic	2
1.53866699	0	photopic	2
1.640176636	0	photopic	2
1.837454532	0	photopic	2
1.813864179	0	photopic	2
1.863756413	0	photopic	2
1.768123504	0	photopic	2
1.909102805	0	photopic	2
1.727207059	0	photopic	2
1.738640623	0	photopic	2
1.712462731	0	photopic	2
1.784318661	0	photopic	2
1.538770107	0	photopic	2
1.734291684	0	photopic	2
1.652179777	0	photopic	2
1.779215495	0	photopic	2
1.835715361	0	photopic	2
1.704850299	0	photopic	2
1.810057905	0	photopic	2
1.768572979	0	photopic	2
1.86685353	0	photopic	2
1.688391682	0	photopic	2
1.567597112	0	photopic	2
1.818593528	0	photopic	2
1.730413061	0	photopic	2
1.817091409	0	photopic	2
1.746658705	0	photopic	2
1.855170411	0	photopic	2
1.682729167	0	photopic	2
1.776342767	0	photopic	2
1.810341799	0	photopic	2
1.683363444	0	photopic	2
1.839959722	0	photopic	2
1.865941709	0	photopic	2
1.497605784	0	photopic	2
1.676443685	0	photopic	2
1.752985355	0	photopic	2
1.930226384	0	photopic	2
1.631601487	0	photopic	2
1.863986096	0	photopic	2
1.88703407	0	photopic	2
1.646295672	0	photopic	2
1.726135722	0	photopic	2
1.735088274	0	photopic	2
1.791555933	0	photopic	2
1.546483396	0	photopic	2
1.401531094	0	photopic	2
1.848858108	0	photopic	2
1.753898511	0	photopic	2
1.722868325	0	photopic	2
1.786139271	0	photopic	2
1.765672709	0	photopic	2
1.848688305	0	photopic	2
1.517262709	0	photopic	2
1.561791494	0	photopic	2
1.927562574	0	photopic	2
1.574495295	0	photopic	2
1.567706296	0	photopic	2
1.74720505	0	photopic	2
1.756905239	0	photopic	2
1.596549934	0	photopic	2
1.705989436	0	photopic	2
1.810531897	0	photopic	2
1.686312123	0	photopic	2
1.742736393	0	photopic	2
1.889978451	0	photopic	2
1.66943638	0	photopic	2
1.80804992	0	photopic	2
1.570700633	0	photopic	2
1.69472737	0	photopic	2
1.966562731	0	photopic	2
1.79446426	0	photopic	2
1.855833593	0	photopic	2
1.89283249	0	photopic	2
1.738881543	0	photopic	2
1.754354908	0	photopic	2
1.867517352	0	photopic	2
1.775096745	0	photopic	2
1.640962906	0	photopic	2
1.698397226	0	photopic	2
1.790315242	0	photopic	2
1.734524881	0	photopic	2
1.681741873	0	photopic	2
1.755908294	0	photopic	2
1.724122706	0	photopic	2
1.879723887	0	photopic	2
1.731287126	0	photopic	2
1.879749913	0	photopic	2
1.636441968	0	photopic	2
1.698141761	0	photopic	2
1.570443001	0	photopic	2
1.754203523	0	photopic	2
1.691115965	0	photopic	2
1.481641191	0	photopic	2
1.676882965	0	photopic	2
1.598232683	0	photopic	2
1.783144574	0	photopic	2
1.714033519	0	photopic	2
1.547331936	0	photopic	2
1.775480614	0	photopic	2
1.711932659	0	photopic	2
2.00528033	0	photopic	2
1.812131557	0	photopic	2
1.689535917	0	photopic	2
1.792669856	0	photopic	2
1.745251169	0	photopic	2
1.796266193	0	photopic	2
1.984570969	0	photopic	2
1.688491378	0	photopic	2
1.812894342	0	photopic	2
1.883712663	0	photopic	2
1.654322573	0	photopic	2
1.605665117	0	photopic	2
1.719807154	0	photopic	2
1.758550526	0	photopic	2
1.785457312	0	photopic	2
1.80940809	0	photopic	2
1.651966578	0	photopic	2
1.931199955	0	photopic	2
1.916671082	0	photopic	2
1.64113472	0	photopic	2
1.788774553	0	photopic	2
1.796030937	0	photopic	2
1.657866791	0	photopic	2
1.829847493	0	photopic	2
1.756745481	0	photopic	2
1.991192715	0	photopic	2
1.613585783	0	photopic	2
1.636707414	0	photopic	2
1.906178399	0	photopic	2
1.725784636	0	photopic	2
1.81979005	0	photopic	2
1.628241209	0	photopic	2
1.863492345	0	photopic	2
1.794515011	0	photopic	2
1.831436084	0	photopic	2
1.674153595	0	photopic	2
1.803420231	0	photopic	2
1.766224645	0	photopic	2
1.782451104	0	photopic	2
1.783213615	0	photopic	2
1.824260949	0	photopic	2
1.701473984	0	photopic	2
1.928212741	0	photopic	2
1.659546864	0	photopic	2
1.639625425	0	photopic	2
1.805775326	0	photopic	2
1.758109857	0	photopic	2
1.64245749	0	photopic	2
1.765127469	0	photopic	2
1.726820079	0	photopic	2
1.647442947	0	photopic	2
1.785182896	0	photopic	2
1.916571571	0	photopic	2
1.883250182	0	photopic	2
2.052984572	0	photopic	2
1.821696216	0	photopic	2
1.678960979	0	photopic	2
1.732804127	0	photopic	2
1.824463656	0	photopic	2
1.639432396	0	photopic	2
1.649657406	0	photopic	2
1.650816016	0	photopic	2
1.773588353	0	photopic	2
1.787719713	0	photopic	2
1.680353022	0	photopic	2
1.736724764	0	photopic	2
1.92234384	0	photopic	2
1.69678722	0	photopic	2
1.695592152	0	photopic	2
1.89099729	0	photopic	2
1.759180519	0	photopic	2
1.806421114	0	photopic	2
1.906583757	0	photopic	2
1.842006934	0	photopic	2
1.802036109	0	photopic	2
1.724043721	0	photopic	2
1.673525146	0	photopic	2
1.841734193	0	photopic	2
1.670185519	0	photopic	2
1.79228068	0	photopic	2
1.694201235	0	photopic	2
1.750001252	0	photopic	2
1.835856195	0	photopic	2
1.778240237	0	photopic	2
1.709284793	0	photopic	2
1.715921209	0	photopic	2
1.926293044	0	photopic	2
1.447707737	0	photopic	2
1.815284554	0	photopic	2
1.518768494	0	photopic	2
1.721384874	0	photopic	2
1.653236657	0	photopic	2
1.717859986	0	photopic	2
2.016175849	0	photopic	2
1.952970808	0	photopic	2
1.748679526	0	photopic	2
1.618632448	0	photopic	2
1.831303848	0	photopic	2
1.834356829	0	photopic	2
1.592726188	0	photopic	2
1.811477209	0	photopic	2
1.66178505	0	photopic	2
1.668781341	0	photopic	2
1.623179757	0	photopic	2
1.751975351	0	photopic	2
1.606517914	0	photopic	2
1.541166347	0	photopic	2
1.523737959	0	photopic	2
1.757049123	0	photopic	2
1.840271386	0	photopic	2
1.667805012	0	photopic	2
1.691636763	0	photopic	2
1.824184433	0	photopic	2
1.77010233	0	photopic	2
1.922060913	0	photopic	2
1.731579888	0	photopic	2
1.711964124	0	photopic	2
1.97682732	0	photopic	2
1.736350702	0	photopic	2
1.612222341	0	photopic	2
1.819232142	0	photopic	2
1.759633443	0	photopic	2
1.797018821	0	photopic	2
1.807093842	0	photopic	2
1.920077559	0	photopic	2
1.888650718	0	photopic	2
1.739732901	0	photopic	2
1.79031985	0	photopic	2
1.831329632	0	photopic	2
1.792650956	0	photopic	2
1.747189491	0	photopic	2
1.890725155	0	photopic	2
1.828167643	0	photopic	2
1.703128447	0	photopic	2
1.672680125	0	photopic	2
1.660744407	0	photopic	2
1.609378264	0	photopic	2
1.819076907	0	photopic	2
1.712605613	0	photopic	2
1.755188208	0	photopic	2
1.636108869	0	photopic	2
1.753846196	0	photopic	2
1.474690252	0	photopic	2
1.524670029	0	photopic	2
1.864640633	0	photopic	2
1.573252207	0	photopic	2
1.69685575	0	photopic	2
1.614632667	0	photopic	2
1.680704423	0	photopic	2
1.761664289	0	photopic	2
1.927150687	0	photopic	2
1.90131211	0	photopic	2
1.771807303	0	photopic	2
1.693820592	0	photopic	2
1.776465223	0	photopic	2
1.648370075	0	photopic	2
1.755451624	0	photopic	2
1.883539501	0	photopic	2
1.700936336	0	photopic	2
1.693762248	0	photopic	2
1.837256403	0	photopic	2
1.787254219	0	photopic	2
1.797435066	0	photopic	2
1.842292432	0	photopic	2
1.738624834	0	photopic	2
1.494153844	0	photopic	2
1.827181837	0	photopic	2
1.595907771	0	photopic	2
1.78958125	0	photopic	2
1.819736694	0	photopic	2
1.744221763	0	photopic	2
1.767799273	0	photopic	2
1.875829434	0	photopic	2
1.837055534	0	photopic	2
1.886409354	0	photopic	2
1.615589994	0	photopic	2
1.651822133	0	photopic	2
1.788551066	0	photopic	2
1.748918361	0	photopic	2
1.688065428	0	photopic	2
1.847088497	0	photopic	2
1.740136632	0	photopic	2
1.852726719	0	photopic	2
1.655696564	0	photopic	2
1.774901937	0	photopic	2
1.675716154	0	photopic	2
1.613059062	0	photopic	2
1.836821429	0	photopic	2
1.811087731	0	photopic	2
1.607570037	0	photopic	2
1.783460618	0	photopic	2
1.722428951	0	photopic	2
1.625755041	0	photopic	2
1.76964951	0	photopic	2
1.803217366	0	photopic	2
1.755842811	0	photopic	2
1.894778354	0	photopic	2
1.843457438	0	photopic	2
1.594978364	0	photopic	2
1.960824084	0	photopic	2
1.84498519	0	photopic	2
1.816079807	0	photopic	2
1.884379398	0	photopic	2
1.603465825	0	photopic	2
1.758172223	0	photopic	2
1.568729415	0	photopic	2
1.830947992	0	photopic	2
1.766409299	0	photopic	2
1.696233119	0	photopic	2
1.777267802	0	photopic	2
1.876096932	0	photopic	2
1.795686005	0	photopic	2
1.783977733	0	photopic	2
1.866737736	0	photopic	2
2.00053798	0	photopic	2
1.827472728	0	photopic	2
1.655467093	0	photopic	2
1.829535116	0	photopic	2
1.887178075	0	photopic	2
1.796891974	0	photopic	2
1.660675565	0	photopic	2
1.640032826	0	photopic	2
1.750419088	0	photopic	2
1.601034808	0	photopic	2
1.801994851	0	photopic	2
1.851189042	0	photopic	2
1.804014137	0	photopic	2
1.633446771	0	photopic	2
1.719309709	0	photopic	2
1.951898547	0	photopic	2
1.502276642	0	photopic	2
1.705356145	0	photopic	2
1.729032479	0	photopic	2
1.863464673	0	photopic	2
1.68904802	0	photopic	2
1.727780976	0	photopic	2
1.706728918	0	photopic	2
1.791498201	0	photopic	2
1.609682309	0	photopic	2
1.99253997	0	photopic	2
1.713220947	0	photopic	2
1.716304769	0	photopic	2
1.704986576	0	photopic	2
1.725905561	0	photopic	2
1.744132199	0	photopic	2
1.710959118	0	photopic	2
1.799771042	0	photopic	2
1.743524976	0	photopic	2
1.526729266	0	photopic	2
1.644829462	0	photopic	2
1.695663774	0	photopic	2
1.981930107	0	photopic	2
1.784102499	0	photopic	2
1.616017053	0	photopic	2
1.968122297	0	photopic	2
1.807811105	0	photopic	2
1.960971357	0	photopic	2
1.719822995	0	photopic	2
1.800527188	0	photopic	2
1.605343651	0	photopic	2
1.846846347	0	photopic	2
1.663985096	0	photopic	2
1.681850514	0	photopic	2
1.906260345	0	photopic	2
1.651232876	0	photopic	2
1.626804863	0	photopic	2
1.833225828	0	photopic	2
1.66646235	0	photopic	2
1.853828489	0	photopic	2
1.971121006	0	photopic	2
1.941749906	0	photopic	2
1.791216459	0	photopic	2
1.739962312	0	photopic	2
1.827686921	0	photopic	2
1.869134719	0	photopic	2
1.833259573	0	photopic	2
1.829423519	0	photopic	2
1.717136752	0	photopic	2
1.488417258	0	photopic	2
1.742124296	0	photopic	2
1.652691262	0	photopic	2
1.879576938	0	photopic	2
1.769236155	0	photopic	2
1.837974598	0	photopic	2
1.820372939	0	photopic	2
1.606861237	0	photopic	2
1.819810991	0	photopic	2
1.826206746	0	photopic	2
1.780824101	0	photopic	2
1.651908234	0	photopic	2
1.881009917	0	photopic	2
1.572689328	0	photopic	2
1.905554433	0	photopic	2
1.864510475	0	photopic	2
1.716890864	0	photopic	2
1.946305313	0	photopic	2
1.779044953	0	photopic	2
1.683648738	0	photopic	2
1.846371722	0	photopic	2
1.772103075	0	photopic	2
1.549122319	0	photopic	2
1.719339866	0	photopic	2
1.578286361	0	photopic	2
1.685863731	0	photopic	2
1.702416567	0	photopic	2
1.892452076	0	photopic	2
1.5954211	0	photopic	2
1.760799749	0	photopic	2
1.77079761	0	photopic	2
1.70386996	0	photopic	2
1.671902311	0	photopic	2
1.827852665	0	photopic	2
1.799869366	0	photopic	2
1.775526286	0	photopic	2
1.777782401	0	photopic	2
1.922446077	0	photopic	2
1.85357284	0	photopic	2
1.713597188	0	photopic	2
1.734473076	0	photopic	2
1.721225478	0	photopic	2
1.879323002	0	photopic	2
1.707239352	0	photopic	2
1.635448397	0	photopic	2
1.811463578	0	photopic	2
1.851904956	0	photopic	2
1.821747035	0	photopic	2
1.859714286	0	photopic	2
1.767245039	0	photopic	2
1.567692892	0	photopic	2
1.787727852	0	photopic	2
1.865857622	0	photopic	2
1.82503789	0	photopic	2
1.678339939	0	photopic	2
1.833117105	0	photopic	2
1.888785242	0	photopic	2
1.96045104	0	photopic	2
1.884896181	0	photopic	2
1.762283513	0	photopic	2
1.848111379	0	photopic	2
1.889881071	0	photopic	2
1.852998061	0	photopic	2
1.818853741	0	photopic	2
1.855666036	0	photopic	2
1.580966308	0	photopic	2
1.723147633	0	photopic	2
1.950235886	0	photopic	2
1.823617699	0	photopic	2
1.678046028	0	photopic	2
1.714570782	0	photopic	2
1.642819462	0	photopic	2
1.923210032	0	photopic	2
1.566163319	0	photopic	2
1.939250938	0	photopic	2
1.603335573	0	photopic	2
1.909993422	0	photopic	2
1.985576405	0	photopic	2
1.797192438	0	photopic	2
1.765542463	0	photopic	2
1.717734731	0	photopic	2
1.894372079	0	photopic	2
1.912889957	0	photopic	2
1.745626222	0	photopic	2
1.645172984	0	photopic	2
1.873186138	0	photopic	2
1.763576532	0	photopic	2
1.741552717	0	photopic	2
1.775708592	0	photopic	2
1.700966061	0	photopic	2
1.755223046	0	photopic	2
2.074487683	0	photopic	2
1.855123125	0	photopic	2
1.70112726	0	photopic	2
1.802546394	0	photopic	2
1.631008091	0	photopic	2
1.613877477	0	photopic	2
1.656453792	0	photopic	2
1.680997611	0	photopic	2
1.721830766	0	photopic	2
1.558022603	0	photopic	2
1.773965261	0	photopic	2
1.823405705	0	photopic	2
1.885019445	0	photopic	2
1.607538531	0	photopic	2
1.756976277	0	photopic	2
1.808990284	0	photopic	2
1.768930319	0	photopic	2
1.552278909	0	photopic	2
1.995828725	0	photopic	2
1.835247496	0	photopic	2
1.746313157	0	photopic	2
1.65693568	0	photopic	2
1.79921732	0	photopic	2
1.928482561	0	photopic	2
1.925377783	0	photopic	2
1.768626025	0	photopic	2
1.697141175	0	photopic	2
1.761021515	0	photopic	2
1.626264577	0	photopic	2
1.837820503	0	photopic	2
1.777406731	0	photopic	2
1.647067626	0	photopic	2
1.984287651	0	photopic	2
1.688591928	0	photopic	2
1.654876538	0	photopic	2
1.655931786	0	photopic	2
1.694497411	0	photopic	2
1.777198753	0	photopic	2
1.726881677	0	photopic	2
1.911645455	0	photopic	2
1.619328744	0	photopic	2
1.881543525	0	photopic	2
1.724466045	0	photopic	2
1.684652254	0	photopic	2
1.643577276	0	photopic	2
1.74455225	0	photopic	2
1.655797982	0	photopic	2
1.652318022	0	photopic	2
1.881355043	0	photopic	2
1.938880581	0	photopic	2
1.684057898	0	photopic	2
1.72992703	0	photopic	2
1.619584885	0	photopic	2
1.72967109	0	photopic	2
1.795067545	0	photopic	2
1.765050807	0	photopic	2
1.723247117	0	photopic	2
1.674392311	0	photopic	2
1.765269035	0	photopic	2
1.547650457	0	photopic	2
1.667471276	0	photopic	2
1.832921684	0	photopic	2
1.671822486	0	photopic	2
1.487386474	0	photopic	2
1.586251996	0	photopic	2
1.910224321	0	photopic	2
1.945798438	0	photopic	2
1.558550231	0	photopic	2
1.809186351	0	photopic	2
1.712053352	0	photopic	2
1.688685182	0	photopic	2
1.813906937	0	photopic	2
1.805384043	0	photopic	2
1.713809341	0	photopic	2
1.67925027	0	photopic	2
1.718367238	0	photopic	2
1.690446646	0	photopic	2
1.591252969	0	photopic	2
1.874592576	0	photopic	2
1.616117081	0	photopic	2
1.679176167	0	photopic	2
1.705687861	0	photopic	2
1.61809932	0	photopic	2
1.666169081	0	photopic	2
1.869385791	0	photopic	2
1.827287973	0	photopic	2
1.916348587	0	photopic	2
1.865727191	0	photopic	2
1.646890957	0	photopic	2
1.837362206	0	photopic	2
1.585338063	0	photopic	2
1.888271949	0	photopic	2
1.910987312	0	photopic	2
1.747467674	0	photopic	2
1.686025699	0	photopic	2
1.761714622	0	photopic	2
1.790156975	0	photopic	2
1.650235477	0	photopic	2
1.885109734	0	photopic	2
1.840040882	0	photopic	2
1.853123063	0	photopic	2
1.716906499	0	photopic	2
1.753406351	0	photopic	2
1.833008072	0	photopic	2
1.785625347	0	photopic	2
1.849122838	0	photopic	2
1.809686717	0	photopic	2
1.77711717	0	photopic	2
1.726067278	0	photopic	2
1.782570969	0	photopic	2
1.58127597	0	photopic	2
1.655829546	0	photopic	2
1.839793097	0	photopic	2
1.544109413	0	photopic	2
1.849554784	0	photopic	2
1.760918988	0	photopic	2
1.640420037	0	photopic	2
1.824454052	0	photopic	2
1.768394544	0	photopic	2
1.638928643	0	photopic	2
1.678575071	0	photopic	2
1.643524072	0	photopic	2
1.995194569	0	photopic	2
1.627072965	0	photopic	2
1.525287596	0	photopic	2
1.865182785	0	photopic	2
1.873932999	0	photopic	2
1.811650898	0	photopic	2
1.86292902	0	photopic	2
1.869275571	0	photopic	2
1.829781911	0	photopic	2
1.765440504	0	photopic	2
1.86190913	0	photopic	2
1.705493058	0	photopic	2
1.710645796	0	photopic	2
1.639664222	0	photopic	2
1.614802464	0	photopic	2
1.804886074	0	photopic	2
1.741495056	0	photopic	2
1.637227555	0	photopic	2
1.795063933	0	photopic	2
1.729169058	0	photopic	2
1.674825583	0	photopic	2
1.718148748	0	photopic	2
1.722465698	0	photopic	2
1.754105632	0	photopic	2
1.756567439	0	photopic	2
1.808376934	0	photopic	2
1.737697183	0	photopic	2
1.689978879	0	photopic	2
1.778698018	0	photopic	2
1.662147783	0	photopic	2
1.732853306	0	photopic	2
1.805502522	0	photopic	2
1.697167372	0	photopic	2
1.878817589	0	photopic	2
1.666359601	0	photopic	2
1.769035814	0	photopic	2
1.658727813	0	photopic	2
1.604624711	0	photopic	2
1.696209364	0	photopic	2
1.867628488	0	photopic	2
1.733800153	0	photopic	2
1.712485687	0	photopic	2
1.879751342	0	photopic	2
1.829070116	0	photopic	2
1.846603252	0	photopic	2
1.820472196	0	photopic	2
1.785224326	0	photopic	2
1.713767371	0	photopic	2
1.794760588	0	photopic	2
1.621340088	0	photopic	2
1.745983926	0	photopic	2
1.792745495	0	photopic	2
1.795073818	0	photopic	2
1.746183986	0	photopic	2
1.593521707	0	photopic	2
1.785203006	0	photopic	2
1.8374656	0	photopic	2
1.894021655	0	photopic	2
1.618502526	0	photopic	2
1.752241185	0	photopic	2
1.782559256	0	photopic	2
1.825913938	0	photopic	2
1.746420292	0	photopic	2
1.767671591	0	photopic	2
1.797995581	0	photopic	2
1.772371373	0	photopic	2
1.435584753	0	photopic	2
1.745731994	0	photopic	2
1.779317935	0	photopic	2
1.846659656	0	photopic	2
1.662389923	0	photopic	2
1.868729836	0	photopic	2
1.650439852	0	photopic	2
1.896018251	0	photopic	2
1.719028429	0	photopic	2
1.80310435	0	photopic	2
2.054989604	0	photopic	2
1.753345779	0	photopic	2
1.660255402	0	photopic	2
1.829143782	0	photopic	2
1.859059134	0	photopic	2
2.003500747	0	photopic	2
1.906936036	0	photopic	2
1.669861803	0	photopic	2
1.781840867	0	photopic	2
1.795516937	0	photopic	2
1.747815182	0	photopic	2
1.593462411	0	photopic	2
1.502869816	0	photopic	2
1.817822862	0	photopic	2
1.793402574	0	photopic	2
1.839861405	0	photopic	2
1.590120347	0	photopic	2
1.749411606	0	photopic	2
1.611803981	0	photopic	2
1.749094701	0	photopic	2
1.746765629	0	photopic	2
1.573304793	0	photopic	2
1.819648153	0	photopic	2
1.576704471	0	photopic	2
1.806109622	0	photopic	2
1.772472557	0	photopic	2
1.822139455	0	photopic	2
1.769229951	0	photopic	2
1.601264519	0	photopic	2
1.829198957	0	photopic	2
1.843272038	0	photopic	2
1.677182201	0	photopic	2
1.554821534	0	photopic	2
1.786340462	0	photopic	2
2.008947615	0	photopic	2
1.785016795	0	photopic	2
1.647057199	0	photopic	2
1.491976589	0	photopic	2
1.507608175	0	photopic	2
1.865128731	0	photopic	2
1.782231107	0	photopic	2
1.624701236	0	photopic	2
1.87695291	0	photopic	2
1.897780028	0	photopic	2
1.848171086	0	photopic	2
1.805025803	0	photopic	2
1.664780721	0	photopic	2
1.643354422	0	photopic	2
1.594521501	0	photopic	2
1.903443162	0	photopic	2
1.904500078	0	photopic	2
1.856622412	0	photopic	2
1.614734636	0	photopic	2
1.693418634	0	photopic	2
1.698856463	0	photopic	2
1.628386115	0	photopic	2
1.783040749	0	photopic	2
1.782481521	0	photopic	2
1.652435453	0	photopic	2
1.640892998	0	photopic	2
1.704026246	0	photopic	2
1.769722424	0	photopic	2
1.543686057	0	photopic	2
1.654451932	0	photopic	2
1.656176496	0	photopic	2
1.587245192	0	photopic	2
1.738437538	0	photopic	2
1.766392549	0	photopic	2
1.720484089	0	photopic	2
1.621566812	0	photopic	2
1.715014353	0	photopic	2
1.750198787	0	photopic	2
1.631462446	0	photopic	2
1.722228855	0	photopic	2
1.798581392	0	photopic	2
1.764514179	0	photopic	2
1.701614185	0	photopic	2
1.680476388	0	photopic	2
1.724814616	0	photopic	2
1.705328289	0	photopic	2
1.73506482	0	photopic	2
1.641029352	0	photopic	2
1.807204238	0	photopic	2
1.742750762	0	photopic	2
1.893850807	0	photopic	2
2.038302497	0	photopic	2
1.708488503	0	photopic	2
1.745258794	0	photopic	2
1.774281194	0	photopic	2
1.847851028	0	photopic	2
1.6649603	0	photopic	2
1.716414245	0	photopic	2
1.823396203	0	photopic	2
1.731278835	0	photopic	2
1.644049032	0	photopic	2
1.821573785	0	photopic	2
1.822456308	0	photopic	2
1.90321126	0	photopic	2
1.734117935	0	photopic	2
1.637808993	0	photopic	2
1.831751488	0	photopic	2
1.799583201	0	photopic	2
1.667873635	0	photopic	2
1.764329688	0	photopic	2
1.791949376	0	photopic	2
1.705708967	0	photopic	2
1.945788946	0	photopic	2
1.807897478	0	photopic	2
1.71473247	0	photopic	2
1.781709442	0	photopic	2
1.655355425	0	photopic	2
1.830282174	0	photopic	2
1.832617289	0	photopic	2
1.901302	0	photopic	2
1.752003909	0	photopic	2
1.859701845	0	photopic	2
1.710790387	0	photopic	2
1.68252116	0	photopic	2
1.667227225	0	photopic	2
1.752885093	0	photopic	2
1.717854406	0	photopic	2
1.859324102	0	photopic	2
1.706262172	0	photopic	2
1.751963923	0	photopic	2
1.747573211	0	photopic	2
1.709106161	0	photopic	2
1.553875654	0	photopic	2
1.923807522	0	photopic	2
1.69535968	0	photopic	2
1.813793053	0	photopic	2
1.795543023	0	photopic	2
1.676047404	0	photopic	2
1.764182324	0	photopic	2
1.559333194	0	photopic	2
1.76757891	0	photopic	2
1.778436171	0	photopic	2
1.809427863	0	photopic	2
1.6984469	0	photopic	2
1.801881808	0	photopic	2
1.553752066	0	photopic	2
1.882630974	0	photopic	2
1.680655325	0	photopic	2
1.728247998	0	photopic	2
1.811037687	0	photopic	2
1.716322949	0	photopic	2
1.635329979	0	photopic	2
1.61119558	0	photopic	2
1.967923415	0	photopic	2
1.770714652	0	photopic	2
1.785012693	0	photopic	2
1.802517619	0	photopic	2
1.904472382	0	photopic	2
1.539528325	0	photopic	2
1.72033148	0	photopic	2
1.828650162	0	photopic	2
1.858583523	0	photopic	2
1.867159518	0	photopic	2
1.59032215	0	photopic	2
1.728383039	0	photopic	2
1.708747666	0	photopic	2
1.82226624	0	photopic	2
1.647958932	0	photopic	2
1.681615832	0	photopic	2
1.879334257	0	photopic	2
1.843101331	0	photopic	2
1.769472161	0	photopic	2
1.804243339	0	photopic	2
1.777471694	0	photopic	2
1.780056524	0	photopic	2
1.692442741	0	photopic	2
1.820182012	0	photopic	2
1.617231494	0	photopic	2
1.686142533	0	photopic	2
1.879876364	0	photopic	2
1.577989365	0	photopic	2
1.737396183	0	photopic	2
1.690321363	0	photopic	2
1.594364559	0	photopic	2
1.904418996	0	photopic	2
1.766410008	0	photopic	2
1.762163502	0	photopic	2
1.800223171	0	photopic	2
1.906748691	0	photopic	2
1.872987979	0	photopic	2
1.917700209	0	photopic	2
1.518947622	0	photopic	2
1.539409923	0	photopic	2
1.739637609	0	photopic	2
1.793618258	0	photopic	2
1.756306019	0	photopic	2
1.643854136	0	photopic	2
1.646993204	0	photopic	2
1.855463915	0	photopic	2
1.888130377	0	photopic	2
1.674421341	0	photopic	2
1.721681272	0	photopic	2
1.935741197	0	photopic	2
1.816119012	0	photopic	2
1.64907137	0	photopic	2
1.714977467	0	photopic	2
1.791641185	0	photopic	2
1.637434377	0	photopic	2
1.835821329	0	photopic	2
1.711672864	0	photopic	2
1.748128042	0	photopic	2
1.808101565	0	photopic	2
1.597554246	0	photopic	2
1.898114547	0	photopic	2
1.892444088	0	photopic	2
1.683596311	0	photopic	2
1.555732606	0	photopic	2
1.690558553	0	photopic	2
1.609572373	0	photopic	2
1.746226128	0	photopic	2
1.792810975	0	photopic	2
1.88876189	0	photopic	2
1.922715124	0	photopic	2
1.547114348	0	photopic	2
1.822026667	0	photopic	2
1.928916121	0	photopic	2
1.786965779	0	photopic	2
1.791301636	0	photopic	2
1.796356736	0	photopic	2
1.636081401	0	photopic	2
1.655761432	0	photopic	2
1.841033104	0	photopic	2
1.64696917	0	photopic	2
1.848089405	0	photopic	2
1.675991561	0	photopic	2
1.698175161	0	photopic	2
1.695699336	0	photopic	2
1.703097579	0	photopic	2
1.632617435	0	photopic	2
1.701707687	0	photopic	2
1.622684871	0	photopic	2
1.763319814	0	photopic	2
1.857702694	0	photopic	2
1.690302465	0	photopic	2
1.952325806	0	photopic	2
1.75129185	0	photopic	2
1.745945914	0	photopic	2
1.932345675	0	photopic	2
1.78485282	0	photopic	2
1.883802844	0	photopic	2
1.867675132	0	photopic	2
1.759681052	0	photopic	2
1.814471206	0	photopic	2
1.667078594	0	photopic	2
1.61270985	0	photopic	2
1.721025454	0	photopic	2
1.844913369	0	photopic	2
1.68332272	0	photopic	2
1.799955729	0	photopic	2
1.813624173	0	photopic	2
1.731428902	0	photopic	2
1.742815899	0	photopic	2
1.749387454	0	photopic	2
1.960976391	0	photopic	2
1.907301865	0	photopic	2
1.762622891	0	photopic	2
1.782328072	0	photopic	2
1.782769895	0	photopic	2
1.599442125	0	photopic	2
1.687947359	0	photopic	2
1.821825864	0	photopic	2
1.722254929	0	photopic	2
1.769999634	0	photopic	2
1.674285302	0	photopic	2
1.738475903	0	photopic	2
1.803815518	0	photopic	2
1.695173175	0	photopic	2
1.720071662	0	photopic	2
1.682256358	0	photopic	2
1.896788509	0	photopic	2
1.793433829	0	photopic	2
1.649629775	0	photopic	2
1.666178804	0	photopic	2
1.766605069	0	photopic	2
1.816142507	0	photopic	2
1.63169331	0	photopic	2
1.680335645	0	photopic	2
1.719526134	0	photopic	2
1.645890466	0	photopic	2
1.576553239	0	photopic	2
1.649686767	0	photopic	2
1.958848535	0	photopic	2
1.683511457	0	photopic	2
1.960359733	0	photopic	2
1.56069551	0	photopic	2
1.618605366	0	photopic	2
1.765642815	0	photopic	2
1.72996338	0	photopic	2
1.894280875	0	photopic	2
1.778368881	0	photopic	2
1.77298981	0	photopic	2
1.779059667	0	photopic	2
1.704806952	0	photopic	2
1.80246719	0	photopic	2
1.946328475	0	photopic	2
1.660477004	0	photopic	2
1.662289306	0	photopic	2
1.731289286	0	photopic	2
1.799562128	0	photopic	2
1.649473987	0	photopic	2
1.633855898	0	photopic	2
1.634894571	0	photopic	2
1.779645117	0	photopic	2
1.611034496	0	photopic	2
1.951754879	0	photopic	2
1.793875048	0	photopic	2
1.866115364	0	photopic	2
1.877996724	0	photopic	2
1.754881756	0	photopic	2
1.77976718	0	photopic	2
1.730465041	0	photopic	2
1.617460045	0	photopic	2
1.725344324	0	photopic	2
1.806169349	0	photopic	2
1.826362438	0	photopic	2
1.702982215	0	photopic	2
1.778848002	0	photopic	2
1.490851629	0	photopic	2
1.829691535	0	photopic	2
1.674337733	0	photopic	2
1.716829229	0	photopic	2
1.869870522	0	photopic	2
1.803050967	0	photopic	2
1.615405594	0	photopic	2
1.809139944	0	photopic	2
1.641956387	0	photopic	2
1.858812694	0	photopic	2
1.73783151	0	photopic	2
1.663451879	0	photopic	2
1.56364176	0	photopic	2
1.60247288	0	photopic	2
1.953776112	0	photopic	2
1.78154369	0	photopic	2
1.73983695	0	photopic	2
1.958490215	0	photopic	2
1.797669781	0	photopic	2
1.832968537	0	photopic	2
1.778787976	0	photopic	2
1.574965173	0	photopic	2
1.653533735	0	photopic	2
1.686748225	0	photopic	2
1.69816089	1	photopic	2
1.597253664	1	photopic	2
1.585217988	1	photopic	2
1.655588495	1	photopic	2
1.654055652	1	photopic	2
1.42972371	1	photopic	2
1.627160756	1	photopic	2
1.531245357	1	photopic	2
1.625073983	1	photopic	2
1.564996734	1	photopic	2
1.703314399	1	photopic	2
1.763561307	1	photopic	2
1.390443249	1	photopic	2
1.396567676	1	photopic	2
1.89689927	1	photopic	2
1.655474368	1	photopic	2
1.468651323	1	photopic	2
1.515213703	1	photopic	2
1.696120536	1	photopic	2
1.643518718	1	photopic	2
1.366411484	1	photopic	2
1.388585526	1	photopic	2
1.489722476	1	photopic	2
1.665177092	1	photopic	2
1.938169485	1	photopic	2
1.565184672	1	photopic	2
1.689842373	1	photopic	2
1.616067046	1	photopic	2
1.515020451	1	photopic	2
1.85421548	1	photopic	2
1.469400893	1	photopic	2
1.520223238	1	photopic	2
1.510339919	1	photopic	2
1.494539775	1	photopic	2
1.463926169	1	photopic	2
1.363972244	1	photopic	2
1.680807594	1	photopic	2
1.596021923	1	photopic	2
1.409694011	1	photopic	2
1.823650546	1	photopic	2
1.418065918	1	photopic	2
1.365882948	1	photopic	2
1.556121219	1	photopic	2
1.579657331	1	photopic	2
1.606299834	1	photopic	2
1.74637385	1	photopic	2
1.634182789	1	photopic	2
1.652649728	1	photopic	2
1.920793655	1	photopic	2
1.68413266	1	photopic	2
1.45713281	1	photopic	2
1.702439168	1	photopic	2
1.551051756	1	photopic	2
1.632773872	1	photopic	2
1.417278795	1	photopic	2
1.262346538	1	photopic	2
1.421728621	1	photopic	2
1.75800682	1	photopic	2
1.690800681	1	photopic	2
1.72405203	1	photopic	2
1.496462397	1	photopic	2
1.717545275	1	photopic	2
1.670797494	1	photopic	2
1.409303612	1	photopic	2
1.603731155	1	photopic	2
1.772978666	1	photopic	2
1.645442981	1	photopic	2
1.522710352	1	photopic	2
1.656759832	1	photopic	2
1.458273013	1	photopic	2
1.531724822	1	photopic	2
1.62142503	1	photopic	2
1.5340897	1	photopic	2
1.651325677	1	photopic	2
1.551885566	1	photopic	2
1.673978356	1	photopic	2
1.436364045	1	photopic	2
1.724661319	1	photopic	2
1.408769783	1	photopic	2
1.616038385	1	photopic	2
1.511995777	1	photopic	2
1.440576338	1	photopic	2
1.650174062	1	photopic	2
1.684499226	1	photopic	2
1.643232684	1	photopic	2
1.400576032	1	photopic	2
1.587548745	1	photopic	2
1.809539554	1	photopic	2
1.591217404	1	photopic	2
1.654403494	1	photopic	2
1.611623894	1	photopic	2
1.559285031	1	photopic	2
1.647672658	1	photopic	2
1.427427076	1	photopic	2
1.594391475	1	photopic	2
1.591512961	1	photopic	2
1.739720693	1	photopic	2
1.746510869	1	photopic	2
1.508465982	1	photopic	2
1.767792152	1	photopic	2
1.684961797	1	photopic	2
1.635213326	1	photopic	2
1.65308035	1	photopic	2
1.631749686	1	photopic	2
1.489982905	1	photopic	2
1.301315975	1	photopic	2
1.898714168	1	photopic	2
1.646559556	1	photopic	2
1.574213461	1	photopic	2
1.893642247	1	photopic	2
1.506575335	1	photopic	2
1.639456808	1	photopic	2
1.672580556	1	photopic	2
1.447486414	1	photopic	2
1.643129269	1	photopic	2
1.663939354	1	photopic	2
1.587038441	1	photopic	2
1.538605357	1	photopic	2
1.581690311	1	photopic	2
1.742577189	1	photopic	2
1.50083974	1	photopic	2
1.421715821	1	photopic	2
1.471193306	1	photopic	2
1.499844891	1	photopic	2
1.351827426	1	photopic	2
1.737988112	1	photopic	2
1.523531519	1	photopic	2
1.698744196	1	photopic	2
1.748889312	1	photopic	2
1.678357709	1	photopic	2
1.419071591	1	photopic	2
1.670352783	1	photopic	2
1.585020324	1	photopic	2
1.697027977	1	photopic	2
1.832204833	1	photopic	2
1.582654191	1	photopic	2
1.707717718	1	photopic	2
1.561267634	1	photopic	2
1.63823404	1	photopic	2
1.752703514	1	photopic	2
1.675723864	1	photopic	2
1.523449516	1	photopic	2
1.766390792	1	photopic	2
1.497735107	1	photopic	2
1.543976335	1	photopic	2
1.530167867	1	photopic	2
1.516147569	1	photopic	2
1.733139926	1	photopic	2
1.492710373	1	photopic	2
1.760600912	1	photopic	2
1.520705555	1	photopic	2
1.475377321	1	photopic	2
1.437074566	1	photopic	2
1.496443449	1	photopic	2
1.570481881	1	photopic	2
1.565093152	1	photopic	2
1.462907762	1	photopic	2
1.545272404	1	photopic	2
1.463587664	1	photopic	2
1.45023447	1	photopic	2
1.329609614	1	photopic	2
1.495889161	1	photopic	2
1.759935978	1	photopic	2
1.548315378	1	photopic	2
1.407697243	1	photopic	2
1.593213143	1	photopic	2
1.705436812	1	photopic	2
1.560687459	1	photopic	2
1.564398755	1	photopic	2
1.558658772	1	photopic	2
1.46904519	1	photopic	2
1.402789256	1	photopic	2
1.786934199	1	photopic	2
1.578291906	1	photopic	2
1.590134783	1	photopic	2
1.63406428	1	photopic	2
1.600046572	1	photopic	2
1.762356073	1	photopic	2
1.648390564	1	photopic	2
1.408297	1	photopic	2
1.502862787	1	photopic	2
1.636345227	1	photopic	2
1.572964495	1	photopic	2
1.569089796	1	photopic	2
1.422162787	1	photopic	2
1.48678119	1	photopic	2
1.468977454	1	photopic	2
1.485115768	1	photopic	2
1.792000353	1	photopic	2
1.814682003	1	photopic	2
1.607559145	1	photopic	2
1.44435303	1	photopic	2
1.75660563	1	photopic	2
1.467015688	1	photopic	2
1.54611445	1	photopic	2
1.640940305	1	photopic	2
1.806748475	1	photopic	2
1.513060209	1	photopic	2
1.783109302	1	photopic	2
1.619223878	1	photopic	2
1.444810108	1	photopic	2
1.550838727	1	photopic	2
1.559257173	1	photopic	2
1.434975439	1	photopic	2
1.781558178	1	photopic	2
1.731115896	1	photopic	2
1.745325082	1	photopic	2
1.61334624	1	photopic	2
1.394915126	1	photopic	2
1.588217749	1	photopic	2
1.660489172	1	photopic	2
1.559068083	1	photopic	2
1.675208162	1	photopic	2
1.730459153	1	photopic	2
1.720603924	1	photopic	2
1.456878861	1	photopic	2
1.730608044	1	photopic	2
1.676858506	1	photopic	2
1.608254325	1	photopic	2
1.718835665	1	photopic	2
1.55836584	1	photopic	2
1.405670273	1	photopic	2
1.603313343	1	photopic	2
1.676882667	1	photopic	2
1.482140229	1	photopic	2
1.501048519	1	photopic	2
1.417065767	1	photopic	2
1.59289546	1	photopic	2
1.633595277	1	photopic	2
1.448722695	1	photopic	2
1.39452101	1	photopic	2
1.646599067	1	photopic	2
1.457396023	1	photopic	2
1.786437066	1	photopic	2
1.847056174	1	photopic	2
1.544645696	1	photopic	2
1.56436305	1	photopic	2
1.448181492	1	photopic	2
1.826766354	1	photopic	2
1.792708597	1	photopic	2
1.668361161	1	photopic	2
1.330686684	1	photopic	2
1.434043148	1	photopic	2
1.628673664	1	photopic	2
1.501860745	1	photopic	2
1.786972655	1	photopic	2
1.835646499	1	photopic	2
1.43171501	1	photopic	2
1.522918774	1	photopic	2
1.452710851	1	photopic	2
1.553087228	1	photopic	2
1.671802154	1	photopic	2
1.510301644	1	photopic	2
1.731804066	1	photopic	2
1.468859312	1	photopic	2
1.483923624	1	photopic	2
1.582181242	1	photopic	2
1.641339222	1	photopic	2
1.65933442	1	photopic	2
1.774248829	1	photopic	2
1.454869779	1	photopic	2
1.694304819	1	photopic	2
1.726185281	1	photopic	2
1.605740254	1	photopic	2
1.312090752	1	photopic	2
1.738588575	1	photopic	2
2.000286287	1	photopic	2
1.739517253	1	photopic	2
1.70635174	1	photopic	2
1.590458935	1	photopic	2
1.904057038	1	photopic	2
1.604763852	1	photopic	2
1.598697969	1	photopic	2
1.744688131	1	photopic	2
1.730918001	1	photopic	2
1.61329085	1	photopic	2
1.440496197	1	photopic	2
1.656064869	1	photopic	2
1.571093151	1	photopic	2
1.482977393	1	photopic	2
1.602128593	1	photopic	2
1.659576817	1	photopic	2
1.611561426	1	photopic	2
1.567247584	1	photopic	2
1.762530815	1	photopic	2
1.590031527	1	photopic	2
1.399693201	1	photopic	2
1.405274354	1	photopic	2
1.506048794	1	photopic	2
1.486896863	1	photopic	2
1.55428175	1	photopic	2
1.589345247	1	photopic	2
1.662757317	1	photopic	2
1.736834835	1	photopic	2
1.655041975	1	photopic	2
1.642159651	1	photopic	2
1.322389002	1	photopic	2
1.587125415	1	photopic	2
1.707130567	1	photopic	2
1.430921503	1	photopic	2
1.660994089	1	photopic	2
1.358561107	1	photopic	2
1.517995738	1	photopic	2
1.383976378	1	photopic	2
1.430866694	1	photopic	2
1.505176142	1	photopic	2
1.603771538	1	photopic	2
1.647191598	1	photopic	2
1.662146494	1	photopic	2
1.640927305	1	photopic	2
1.35245402	1	photopic	2
1.533035822	1	photopic	2
1.262292587	1	photopic	2
1.606919901	1	photopic	2
1.435048322	1	photopic	2
1.418600211	1	photopic	2
1.625704888	1	photopic	2
1.476150901	1	photopic	2
1.478225253	1	photopic	2
1.714194374	1	photopic	2
1.580173089	1	photopic	2
1.549477414	1	photopic	2
1.708423441	1	photopic	2
1.36304441	1	photopic	2
1.760938135	1	photopic	2
1.572335732	1	photopic	2
1.895235777	1	photopic	2
1.491485261	1	photopic	2
1.431739063	1	photopic	2
1.425385955	1	photopic	2
1.487986973	1	photopic	2
1.638797051	1	photopic	2
1.411245314	1	photopic	2
1.530302434	1	photopic	2
1.644939897	1	photopic	2
1.589326716	1	photopic	2
1.549893863	1	photopic	2
1.630404461	1	photopic	2
1.462140756	1	photopic	2
1.638518641	1	photopic	2
1.509185515	1	photopic	2
1.61009782	1	photopic	2
1.819534521	1	photopic	2
1.408908361	1	photopic	2
1.477983185	1	photopic	2
1.490923419	1	photopic	2
1.557363275	1	photopic	2
1.42729184	1	photopic	2
1.495450982	1	photopic	2
1.61478847	1	photopic	2
1.444838952	1	photopic	2
1.635156413	1	photopic	2
1.497817216	1	photopic	2
1.608611411	1	photopic	2
1.55517444	1	photopic	2
1.512819359	1	photopic	2
1.343394936	1	photopic	2
1.354428429	1	photopic	2
1.732652122	1	photopic	2
1.746984505	1	photopic	2
1.613791082	1	photopic	2
1.444663642	1	photopic	2
1.701078961	1	photopic	2
1.623128066	1	photopic	2
1.71431209	1	photopic	2
1.713277505	1	photopic	2
1.591251115	1	photopic	2
1.553911912	1	photopic	2
1.576320471	1	photopic	2
1.674141194	1	photopic	2
1.767862767	1	photopic	2
1.546197643	1	photopic	2
1.626901091	1	photopic	2
1.321191699	1	photopic	2
1.658930424	1	photopic	2
1.798651447	1	photopic	2
1.70462589	1	photopic	2
1.782151506	1	photopic	2
1.771143233	1	photopic	2
1.53576475	1	photopic	2
1.495446875	1	photopic	2
1.696552089	1	photopic	2
1.552415571	1	photopic	2
1.567527302	1	photopic	2
1.61565278	1	photopic	2
1.594066605	1	photopic	2
1.623421838	1	photopic	2
1.614433022	1	photopic	2
1.612949898	1	photopic	2
1.660926951	1	photopic	2
1.457152051	1	photopic	2
1.361374753	1	photopic	2
1.713995897	1	photopic	2
1.487119852	1	photopic	2
1.650278366	1	photopic	2
1.441141391	1	photopic	2
1.698734293	1	photopic	2
1.43640756	1	photopic	2
1.699605059	1	photopic	2
1.441696004	1	photopic	2
1.655393614	1	photopic	2
1.793839422	1	photopic	2
1.574581334	1	photopic	2
1.6506246	1	photopic	2
1.743757696	1	photopic	2
1.560547759	1	photopic	2
1.42985208	1	photopic	2
1.709639933	1	photopic	2
1.883445687	1	photopic	2
1.576000983	1	photopic	2
1.389417778	1	photopic	2
1.78115383	1	photopic	2
1.486199707	1	photopic	2
1.695693095	1	photopic	2
1.673528777	1	photopic	2
1.643133887	1	photopic	2
1.547867651	1	photopic	2
1.335752716	1	photopic	2
1.291287937	1	photopic	2
1.431904875	1	photopic	2
1.593538408	1	photopic	2
1.777769548	1	photopic	2
1.535661685	1	photopic	2
1.525483525	1	photopic	2
1.783424123	1	photopic	2
1.566408632	1	photopic	2
1.404456754	1	photopic	2
1.671039229	1	photopic	2
1.541534479	1	photopic	2
1.653469164	1	photopic	2
1.645046721	1	photopic	2
1.584000748	1	photopic	2
1.737566075	1	photopic	2
1.512248435	1	photopic	2
1.540364102	1	photopic	2
1.584535981	1	photopic	2
1.444256417	1	photopic	2
1.754656504	1	photopic	2
1.56408034	1	photopic	2
1.558457289	1	photopic	2
1.693264139	1	photopic	2
1.594249291	1	photopic	2
1.72285557	1	photopic	2
1.61659641	1	photopic	2
1.522185869	1	photopic	2
1.553886719	1	photopic	2
1.841142197	1	photopic	2
1.637592577	1	photopic	2
1.731824012	1	photopic	2
1.616859693	1	photopic	2
1.593652023	1	photopic	2
1.517892011	1	photopic	2
1.450699764	1	photopic	2
1.576571968	1	photopic	2
1.592887264	1	photopic	2
1.748790259	1	photopic	2
1.686842897	1	photopic	2
1.450201323	1	photopic	2
1.545586079	1	photopic	2
1.656608834	1	photopic	2
1.74858319	1	photopic	2
1.577011526	1	photopic	2
1.685205661	1	photopic	2
1.551935865	1	photopic	2
1.803500617	1	photopic	2
1.58730039	1	photopic	2
1.806286323	1	photopic	2
1.589968122	1	photopic	2
1.663594916	1	photopic	2
1.658718584	1	photopic	2
1.636397417	1	photopic	2
1.547022514	1	photopic	2
1.49849848	1	photopic	2
1.569640523	1	photopic	2
1.664586276	1	photopic	2
1.744284254	1	photopic	2
1.678024339	1	photopic	2
1.649645533	1	photopic	2
1.477639192	1	photopic	2
1.515570196	1	photopic	2
1.699993559	1	photopic	2
1.378115669	1	photopic	2
1.646140718	1	photopic	2
1.659556662	1	photopic	2
1.713880502	1	photopic	2
1.761614736	1	photopic	2
1.76475281	1	photopic	2
1.555882884	1	photopic	2
1.435459372	1	photopic	2
1.441773581	1	photopic	2
1.72257889	1	photopic	2
1.591297411	1	photopic	2
1.56197834	1	photopic	2
1.524620333	1	photopic	2
1.457494697	1	photopic	2
1.943519769	1	photopic	2
1.591656505	1	photopic	2
1.663063123	1	photopic	2
1.553329941	1	photopic	2
1.264201557	1	photopic	2
1.741993421	1	photopic	2
1.649598819	1	photopic	2
1.650660465	1	photopic	2
1.584522128	1	photopic	2
1.664894091	1	photopic	2
1.6672471	1	photopic	2
1.478922094	1	photopic	2
1.511043703	1	photopic	2
1.738062136	1	photopic	2
1.581117133	1	photopic	2
1.480048859	1	photopic	2
1.708221609	1	photopic	2
1.501109652	1	photopic	2
1.546589984	1	photopic	2
1.47046196	1	photopic	2
1.57954362	1	photopic	2
1.612958616	1	photopic	2
1.656308608	1	photopic	2
1.396093418	1	photopic	2
1.594830421	1	photopic	2
1.398689225	1	photopic	2
1.644028034	1	photopic	2
1.789729782	1	photopic	2
1.600022896	1	photopic	2
1.569126493	1	photopic	2
1.663765408	1	photopic	2
1.722440919	1	photopic	2
1.552919756	1	photopic	2
1.49279383	1	photopic	2
1.466682249	1	photopic	2
1.515164709	1	photopic	2
1.652505394	1	photopic	2
1.480880211	1	photopic	2
1.633480411	1	photopic	2
1.537014209	1	photopic	2
1.437253405	1	photopic	2
1.652859023	1	photopic	2
1.653624109	1	photopic	2
1.877732374	1	photopic	2
1.559243382	1	photopic	2
1.684094102	1	photopic	2
1.626948254	1	photopic	2
1.463649353	1	photopic	2
1.707101544	1	photopic	2
1.564064959	1	photopic	2
1.608304115	1	photopic	2
1.530547498	1	photopic	2
1.688519922	1	photopic	2
1.67752352	1	photopic	2
1.584281552	1	photopic	2
1.682423295	1	photopic	2
1.551747902	1	photopic	2
1.575613812	1	photopic	2
1.574945886	1	photopic	2
1.487793653	1	photopic	2
1.530526286	1	photopic	2
1.670779124	1	photopic	2
1.53626993	1	photopic	2
1.543179406	1	photopic	2
1.561838749	1	photopic	2
1.215796946	1	photopic	2
1.583268774	1	photopic	2
1.555577955	1	photopic	2
1.639117896	1	photopic	2
1.770591664	1	photopic	2
1.89676168	1	photopic	2
1.603996199	1	photopic	2
1.845822334	1	photopic	2
1.510014757	1	photopic	2
1.48122334	1	photopic	2
1.559391339	1	photopic	2
1.863786089	1	photopic	2
1.592646712	1	photopic	2
1.581732348	1	photopic	2
1.522454937	1	photopic	2
1.625388672	1	photopic	2
1.545180881	1	photopic	2
1.598191388	1	photopic	2
1.656303521	1	photopic	2
1.605215128	1	photopic	2
1.423586192	1	photopic	2
1.764867361	1	photopic	2
[truncated: 6,283 more rows]
