# Supplementary material for: Robust cone-mediated signaling persists late into rod photoreceptor degeneration
Source: eLife. 2022 Aug 30;11:e80271. doi: 10.7554/eLife.80271 (PMC9560159; doi:10.7554/eLife.80271)
Supplement: Figure 9—source data 1. [file elife-80271-fig9-data1.csv]

spikerate	info	index	genotype	months	.
24.44444444	23.28735046	3	WT	0
39.33333333	33.09434319	68	WT	0
50.66666667	34.67711148	69	WT	0
31.88888889	21.90171319	71	WT	0
31.33333333	27.26560267	152	WT	0
11.88888889	14.50405151	155	WT	0
23.66666667	25.69144739	176	WT	0
37.55555556	34.12879592	178	WT	0
31.77777778	22.7474708	188	WT	0
27.55555556	26.18681819	208	WT	0
32	21.86293105	222	WT	0
12.11111111	14.57719508	233	WT	0
31.77777778	27.68542909	235	WT	0
67.33333333	20.61522202	257	WT	0
10.66666667	19.01302035	261	WT	0
36.66666667	28.69069506	278	WT	0
31.88888889	22.0360709	282	WT	0
25	25.76014227	284	WT	0
35	20.35840754	288	WT	0
33	32.15527963	291	WT	0
29.22222222	32.7166899	292	WT	0
38.33333333	29.98280318	294	WT	0
38.66666667	20.52076875	295	WT	0
26.33333333	25.28815431	302	WT	0
46.33333333	35.75687809	309	WT	0
36.33333333	25.24039541	322	WT	0
36.44444444	33.5148243	326	WT	0
32.77777778	31.83084799	331	WT	0
9.333333333	17.32291486	337	WT	0
35.77777778	36.61728615	341	WT	0
24.55555556	14.27605331	344	WT	0
44.55555556	28.78455187	345	WT	0
11.22222222	21.0643274	347	WT	0
42.44444444	37.37390461	369	WT	0
11.77777778	18.25883234	373	WT	0
16.44444444	14.80967604	384	WT	0
16	14.23074899	385	WT	0
32.44444444	28.73484846	409	WT	0
30	32.68779032	410	WT	0
18.66666667	15.73070387	415	WT	0
40.66666667	36.39518593	416	WT	0
32.55555556	28.07858757	417	WT	0
11.33333333	17.9155843	428	WT	0
32.55555556	24.43259317	429	WT	0
38.11111111	30.21323889	432	WT	0
7.444444444	15.21136077	435	WT	0
35.66666667	26.83178374	439	WT	0
53.11111111	40.63528471	440	WT	0
10.88888889	14.98616133	442	WT	0
31	23.94846423	467	WT	0
29.33333333	21.45955858	471	WT	0
25.88888889	22.67204738	473	WT	0
19.66666667	15.57620047	475	WT	0
17.88888889	24.83406523	500	WT	0
28	24.69948577	541	WT	0
49.33333333	41.07126034	40	WT	0
36.88888889	35.38308809	41	WT	0
38.88888889	36.57391673	48	WT	0
24.55555556	30.53394339	64	WT	0
34	36.65010949	91	WT	0
50.33333333	38.74589389	95	WT	0
40	42.46575801	100	WT	0
51.33333333	39.50765691	101	WT	0
24.22222222	33.88361722	109	WT	0
28.55555556	29.20809174	111	WT	0
52.44444444	39.95787414	115	WT	0
42.22222222	34.99530592	117	WT	0
23.11111111	33.80894528	126	WT	0
14.55555556	28.80586393	130	WT	0
15.33333333	27.26442952	157	WT	0
40.22222222	31.94300149	170	WT	0
13.11111111	24.63695078	182	WT	0
53.55555556	40.85111087	184	WT	0
33.55555556	37.08482602	193	WT	0
40.55555556	42.00979298	195	WT	0
24.66666667	26.60534324	213	WT	0
54.66666667	47.05146182	223	WT	0
36.11111111	36.02006757	237	WT	0
22.44444444	31.78739301	240	WT	0
21.11111111	30.76063968	241	WT	0
52.88888889	39.86700609	259	WT	0
13.11111111	24.10146984	267	WT	0
47.33333333	42.45030474	280	WT	0
46.55555556	43.29345127	294	WT	0
15	25.75146242	296	WT	0
37.88888889	36.90380324	301	WT	0
24.55555556	25.25038107	318	WT	0
33.77777778	30.41225683	320	WT	0
17.66666667	25.48634595	335	WT	0
35.33333333	24.24893784	343	WT	0
54.88888889	25.18065565	362	WT	0
44.22222222	37.72360988	377	WT	0
22.44444444	25.88494364	382	WT	0
26.88888889	31.35233677	389	WT	0
34.77777778	35.02357343	400	WT	0
44.77777778	41.25728946	411	WT	0
26.11111111	29.67347258	446	WT	0
23.88888889	28.76850939	451	WT	0
39.22222222	35.77147902	452	WT	0
43.11111111	37.22154684	461	WT	0
29.44444444	28.5043212	472	WT	0
29.22222222	31.93087404	481	WT	0
35.55555556	35.39930172	482	WT	0
40	39.19125171	484	WT	0
13	19.20657055	7	WT	0
31.66666667	31.04060203	24	WT	0
20.33333333	22.93850453	29	WT	0
23.22222222	31.61737982	30	WT	0
20.33333333	23.48214664	36	WT	0
55.66666667	35.5184633	40	WT	0
21.11111111	18.9395861	42	WT	0
17.44444444	20.47085232	46	WT	0
29.55555556	20.30125006	78	WT	0
9.777777778	18.54748051	90	WT	0
31.44444444	22.59239979	102	WT	0
15	21.56148807	104	WT	0
30.55555556	34.56934084	111	WT	0
34.77777778	32.5130744	125	WT	0
31.44444444	31.21936997	128	WT	0
18	24.71830511	145	WT	0
16.55555556	22.50065847	157	WT	0
29.66666667	23.94092234	162	WT	0
16.44444444	23.44307217	164	WT	0
31.11111111	34.57116307	188	WT	0
17.55555556	23.34115517	189	WT	0
27.66666667	27.52436497	195	WT	0
28.11111111	29.20143953	232	WT	0
29.88888889	32.43945685	245	WT	0
35.44444444	20.53569207	248	WT	0
24.33333333	24.50837149	31	Degenerative	1
13.33333333	17.65685307	39	Degenerative	1
17.88888889	21.03884923	40	Degenerative	1
25.11111111	21.49070116	45	Degenerative	1
12.11111111	15.49111197	49	Degenerative	1
13	16.22145193	50	Degenerative	1
35	20.24129103	55	Degenerative	1
14.33333333	17.1001341	57	Degenerative	1
11.55555556	15.07996285	64	Degenerative	1
16.88888889	15.621724	74	Degenerative	1
24.33333333	20.92362539	75	Degenerative	1
51.33333333	31.46155616	101	Degenerative	1
26.66666667	25.43078551	110	Degenerative	1
10.44444444	15.18664413	124	Degenerative	1
18.44444444	17.33736598	129	Degenerative	1
17.66666667	23.68921277	149	Degenerative	1
50.44444444	14.1635168	153	Degenerative	1
23.77777778	22.35666317	165	Degenerative	1
8.111111111	14.07344923	180	Degenerative	1
13.44444444	17.98138048	186	Degenerative	1
21.22222222	20.42162205	188	Degenerative	1
10.66666667	15.55096829	192	Degenerative	1
10	18.31825092	204	Degenerative	1
20.44444444	14.97391942	207	Degenerative	1
20.66666667	14.53695338	210	Degenerative	1
20.77777778	15.58083547	224	Degenerative	1
16.22222222	21.07027833	227	Degenerative	1
9.666666667	15.36229822	232	Degenerative	1
33.22222222	21.97749467	234	Degenerative	1
38.22222222	23.8119688	238	Degenerative	1
18.22222222	19.39200138	248	Degenerative	1
39.11111111	29.52555411	270	Degenerative	1
8.777777778	15.23112317	274	Degenerative	1
15.88888889	19.36367097	278	Degenerative	1
10	15.72198791	285	Degenerative	1
31.55555556	16.81651634	302	Degenerative	1
37.11111111	14.36154285	310	Degenerative	1
20.11111111	15.64950834	323	Degenerative	1
27	17.63548903	330	Degenerative	1
21.88888889	18.22102428	335	Degenerative	1
33.44444444	15.61397726	348	Degenerative	1
19.11111111	13.74552979	358	Degenerative	1
29.22222222	14.58801626	380	Degenerative	1
24.55555556	20.16865959	381	Degenerative	1
18.11111111	15.48693516	387	Degenerative	1
36	29.74682247	393	Degenerative	1
18.55555556	19.37734859	403	Degenerative	1
20.66666667	16.75333644	405	Degenerative	1
20.88888889	15.66579069	411	Degenerative	1
20.55555556	14.01392204	413	Degenerative	1
12.88888889	16.60677312	416	Degenerative	1
22.44444444	16.0753643	452	Degenerative	1
14.33333333	15.12690745	471	Degenerative	1
34.66666667	26.29556197	475	Degenerative	1
26.11111111	17.62286619	481	Degenerative	1
13.66666667	15.8767544	484	Degenerative	1
17.11111111	18.42695549	486	Degenerative	1
12.66666667	16.58392645	489	Degenerative	1
39.22222222	18.09769981	492	Degenerative	1
15.33333333	16.78121921	541	Degenerative	1
22.22222222	21.72714926	588	Degenerative	1
23.22222222	18.64183027	83	Degenerative	1
24.22222222	27.37621886	98	Degenerative	1
29.77777778	22.19605704	102	Degenerative	1
15	19.60069137	107	Degenerative	1
17	18.07155137	152	Degenerative	1
15.44444444	18.95355276	154	Degenerative	1
22.33333333	25.91476767	174	Degenerative	1
28.77777778	22.43998616	175	Degenerative	1
19	18.39977565	206	Degenerative	1
17.44444444	19.25925329	208	Degenerative	1
15.22222222	20.3310461	244	Degenerative	1
34.33333333	20.23584521	246	Degenerative	1
57	34.66989762	300	Degenerative	1
37.77777778	27.78263652	311	Degenerative	1
25	24.79043633	327	Degenerative	1
20.11111111	23.73868083	330	Degenerative	1
19.44444444	23.26367988	333	Degenerative	1
42.33333333	23.61239229	337	Degenerative	1
30.33333333	26.56366924	342	Degenerative	1
27	31.21000056	344	Degenerative	1
32.44444444	23.8316663	346	Degenerative	1
27.88888889	21.52448531	347	Degenerative	1
18.77777778	24.26697969	348	Degenerative	1
25.66666667	22.56017894	352	Degenerative	1
40.22222222	30.06773151	361	Degenerative	1
43.22222222	26.38253231	371	Degenerative	1
31.88888889	31.26853577	375	Degenerative	1
18	24.43506854	385	Degenerative	1
38.33333333	31.06528791	386	Degenerative	1
10	18.28570969	388	Degenerative	1
20.66666667	17.87908577	389	Degenerative	1
44.88888889	28.63041439	390	Degenerative	1
45.22222222	29.4935218	393	Degenerative	1
27.55555556	31.66738387	394	Degenerative	1
27.44444444	18.66793424	407	Degenerative	1
24.44444444	19.86321406	417	Degenerative	1
32.88888889	25.48933779	427	Degenerative	1
19.11111111	26.29663835	431	Degenerative	1
31.11111111	30.88341103	434	Degenerative	1
27.55555556	18.50772396	435	Degenerative	1
31	31.3626391	437	Degenerative	1
30.77777778	27.51224779	442	Degenerative	1
28	26.22133848	445	Degenerative	1
41.55555556	30.62384989	455	Degenerative	1
29.66666667	34.37014055	456	Degenerative	1
29.55555556	29.20572108	458	Degenerative	1
38.66666667	29.96356107	459	Degenerative	1
23.88888889	25.21844184	460	Degenerative	1
48.88888889	37.46009523	471	Degenerative	1
32	25.3265314	484	Degenerative	1
28.11111111	19.38429549	489	Degenerative	1
20.33333333	20.30832971	490	Degenerative	1
38.22222222	25.07459207	506	Degenerative	1
34.11111111	24.78751459	509	Degenerative	1
31	26.73978463	513	Degenerative	1
23	24.61864119	514	Degenerative	1
12.44444444	19.36943406	4	Degenerative	1
41.22222222	29.95563124	23	Degenerative	1
38.66666667	44.48291088	41	Degenerative	1
32.44444444	35.06577623	79	Degenerative	1
44.11111111	35.71347365	80	Degenerative	1
58.55555556	45.43919771	95	Degenerative	1
57.77777778	48.25559718	99	Degenerative	1
21.77777778	25.62847681	101	Degenerative	1
24.44444444	22.7147735	104	Degenerative	1
31	36.40321304	108	Degenerative	1
36.44444444	34.55385169	111	Degenerative	1
30.88888889	41.97722589	120	Degenerative	1
61.22222222	46.73549293	129	Degenerative	1
12.66666667	24.35396248	135	Degenerative	1
35.11111111	43.09109492	148	Degenerative	1
11.55555556	20.8115027	152	Degenerative	1
33.88888889	21.8253545	169	Degenerative	1
37.11111111	41.3766919	172	Degenerative	1
23.55555556	19.22393024	176	Degenerative	1
47.22222222	35.18554567	192	Degenerative	1
20.22222222	19.70338911	197	Degenerative	1
31.11111111	38.86552495	209	Degenerative	1
30.33333333	38.14866898	224	Degenerative	1
22.22222222	26.43934443	245	Degenerative	1
32.55555556	32.53314656	246	Degenerative	1
36.88888889	24.5813546	248	Degenerative	1
35.22222222	38.45835684	263	Degenerative	1
30	35.18639828	265	Degenerative	1
32.22222222	37.79983773	266	Degenerative	1
53.11111111	41.97809412	270	Degenerative	1
10.11111111	19.17288791	284	Degenerative	1
55.55555556	41.84961655	285	Degenerative	1
18	22.83978121	288	Degenerative	1
35	33.93005739	295	Degenerative	1
11.11111111	19.46661473	305	Degenerative	1
11.11111111	20.22377268	325	Degenerative	1
38.88888889	25.63662967	332	Degenerative	1
33.33333333	23.61135343	345	Degenerative	1
42.77777778	31.23347115	356	Degenerative	1
30.33333333	30.64751421	379	Degenerative	1
23.88888889	29.32185154	409	Degenerative	1
43.33333333	28.97298356	417	Degenerative	1
52.77777778	39.47195518	432	Degenerative	1
10.55555556	19.66812939	433	Degenerative	1
55.88888889	40.76008956	457	Degenerative	1
17.11111111	26.09893223	472	Degenerative	1
19.44444444	19.51917511	478	Degenerative	1
16.11111111	25.81566271	480	Degenerative	1
24	19.4547983	500	Degenerative	1
25.11111111	32.46901644	502	Degenerative	1
55.77777778	40.58068978	509	Degenerative	1
14.44444444	23.7499615	521	Degenerative	1
41.44444444	44.47291965	522	Degenerative	1
32	36.51642359	546	Degenerative	1
31.11111111	36.06327138	547	Degenerative	1
48.88888889	42.33490477	550	Degenerative	1
33.88888889	13.5760747	105	Degenerative	2
11.22222222	10.93826972	106	Degenerative	2
29.44444444	17.44705611	114	Degenerative	2
34	24.32118981	120	Degenerative	2
7	14.25066539	121	Degenerative	2
9.444444444	9.62235542	123	Degenerative	2
7.111111111	13.57220647	124	Degenerative	2
36.22222222	25.49733512	138	Degenerative	2
22.44444444	12.21855695	143	Degenerative	2
7.222222222	11.73748371	144	Degenerative	2
6.111111111	9.983338846	145	Degenerative	2
15.88888889	19.14581638	158	Degenerative	2
15.11111111	11.81401785	159	Degenerative	2
18.44444444	16.07894011	160	Degenerative	2
8.888888889	10.02471891	164	Degenerative	2
27.11111111	20.07601267	172	Degenerative	2
4.111111111	9.282905384	177	Degenerative	2
5	10.92118331	186	Degenerative	2
6.444444444	10.1163271	194	Degenerative	2
49.33333333	24.92904998	205	Degenerative	2
18.22222222	10.30414251	208	Degenerative	2
22.44444444	12.77213322	209	Degenerative	2
6	12.78625353	213	Degenerative	2
9	10.09597825	238	Degenerative	2
17.44444444	28.19889646	245	Degenerative	2
33.22222222	19.15790383	307	Degenerative	2
6.666666667	10.76826575	325	Degenerative	2
30.22222222	17.50929251	336	Degenerative	2
39.55555556	32.33287782	340	Degenerative	2
16.33333333	23.44332999	341	Degenerative	2
7.888888889	12.88694012	346	Degenerative	2
15.66666667	9.867373709	355	Degenerative	2
32.44444444	36.26245697	356	Degenerative	2
10.22222222	19.17949873	362	Degenerative	2
5.555555556	11.26231669	369	Degenerative	2
55.22222222	34.5541983	373	Degenerative	2
30.33333333	20.51030467	389	Degenerative	2
10.22222222	16.06969098	392	Degenerative	2
5.222222222	9.943729715	393	Degenerative	2
8.666666667	14.19993851	415	Degenerative	2
6.555555556	11.45710047	417	Degenerative	2
26.88888889	19.90624072	418	Degenerative	2
53.44444444	45.645133	420	Degenerative	2
14.77777778	21.11309494	424	Degenerative	2
19.44444444	12.83566459	439	Degenerative	2
11.22222222	11.32556404	443	Degenerative	2
18.11111111	10.13947618	460	Degenerative	2
37.22222222	25.45240376	74	Degenerative	2
33	31.15478644	76	Degenerative	2
18.11111111	29.38225171	84	Degenerative	2
13.22222222	23.02278948	94	Degenerative	2
38.66666667	33.98711365	125	Degenerative	2
34.22222222	21.82312445	144	Degenerative	2
23.77777778	33.47401112	148	Degenerative	2
47.33333333	49.92956316	190	Degenerative	2
27.33333333	28.00248246	227	Degenerative	2
49.55555556	36.73089845	238	Degenerative	2
47.11111111	50.78832066	239	Degenerative	2
54	49.74561953	248	Degenerative	2
39.44444444	29.31412827	260	Degenerative	2
41.55555556	36.17165879	261	Degenerative	2
42.66666667	41.15789207	271	Degenerative	2
39.77777778	31.18141477	277	Degenerative	2
30	28.4345363	283	Degenerative	2
28.55555556	27.5270856	290	Degenerative	2
38.77777778	40.28483739	297	Degenerative	2
35.44444444	22.85079613	303	Degenerative	2
34.44444444	32.57525733	305	Degenerative	2
33.88888889	32.80719383	306	Degenerative	2
22.66666667	24.85037929	309	Degenerative	2
26.22222222	28.76361422	311	Degenerative	2
39.77777778	25.7573703	319	Degenerative	2
35.33333333	33.14816402	323	Degenerative	2
20.33333333	22.13659934	324	Degenerative	2
40	24.21433094	332	Degenerative	2
35.55555556	33.40503143	335	Degenerative	2
25.55555556	21.42578593	348	Degenerative	2
40.55555556	36.56506283	351	Degenerative	2
40.77777778	38.39394454	352	Degenerative	2
22.22222222	31.81975853	353	Degenerative	2
25.66666667	22.76984363	356	Degenerative	2
35.22222222	24.32838924	357	Degenerative	2
27.66666667	32.71793994	360	Degenerative	2
40.77777778	42.81501879	366	Degenerative	2
22.11111111	22.87895882	369	Degenerative	2
23.11111111	24.36900089	370	Degenerative	2
39.22222222	26.7929715	376	Degenerative	2
32.66666667	21.93459676	378	Degenerative	2
24.11111111	25.1520708	384	Degenerative	2
42	34.79133675	387	Degenerative	2
46.44444444	33.65199646	388	Degenerative	2
34.33333333	39.49540488	389	Degenerative	2
22.22222222	22.58348054	390	Degenerative	2
23.66666667	22.88045672	394	Degenerative	2
19.11111111	25.80248366	405	Degenerative	2
16.33333333	25.04386347	414	Degenerative	2
25.33333333	24.07122213	422	Degenerative	2
15.88888889	22.04263679	425	Degenerative	2
38.55555556	30.04502226	433	Degenerative	2
27.55555556	24.14278584	442	Degenerative	2
31.88888889	31.69353972	448	Degenerative	2
42.66666667	39.34225035	459	Degenerative	2
43	41.05141552	460	Degenerative	2
27.33333333	32.30374456	465	Degenerative	2
32.33333333	33.09738521	475	Degenerative	2
22.66666667	24.13764719	484	Degenerative	2
19.33333333	25.43026284	485	Degenerative	2
12	11.10357309	11	Degenerative	2
13.66666667	10.71440794	22	Degenerative	2
32.44444444	29.62916678	28	Degenerative	2
17.66666667	18.22916069	29	Degenerative	2
41.88888889	25.5161067	37	Degenerative	2
12.22222222	21.92938581	38	Degenerative	2
54.22222222	30.45196556	39	Degenerative	2
16.77777778	11.04564781	40	Degenerative	2
11	20.05995918	44	Degenerative	2
12.66666667	18.94444127	53	Degenerative	2
26.66666667	25.60923499	75	Degenerative	2
7.111111111	13.24068275	80	Degenerative	2
35.44444444	30.5614858	85	Degenerative	2
13	15.758045	86	Degenerative	2
40.11111111	32.99501552	90	Degenerative	2
6.555555556	11.39262502	94	Degenerative	2
36.66666667	40.93940346	108	Degenerative	2
46.11111111	21.89267252	113	Degenerative	2
13.66666667	11.0124142	114	Degenerative	2
44.66666667	37.0677691	116	Degenerative	2
17.22222222	27.45541361	149	Degenerative	2
6.777777778	10.7054457	150	Degenerative	2
13.66666667	14.86216259	151	Degenerative	2
7.222222222	14.53417087	152	Degenerative	2
53.33333333	26.12838086	161	Degenerative	2
57.66666667	39.26612922	162	Degenerative	2
8.444444444	11.27891285	168	Degenerative	2
17	24.06336825	173	Degenerative	2
63.88888889	42.01288312	187	Degenerative	2
51.88888889	37.25479973	207	Degenerative	2
23.44444444	14.54452372	230	Degenerative	2
13.44444444	11.04784227	235	Degenerative	2
7.111111111	14.93622247	244	Degenerative	2
30.66666667	33.14819481	264	Degenerative	2
27.33333333	33.23143454	269	Degenerative	2
10.44444444	11.37055279	276	Degenerative	2
9.666666667	10.53267489	277	Degenerative	2
9	11.26855806	281	Degenerative	2
17.44444444	14.3147148	327	Degenerative	2
45.11111111	42.69489582	338	Degenerative	2
16	14.55760526	339	Degenerative	2
29.88888889	35.39586794	351	Degenerative	2
6.222222222	11.57548662	361	Degenerative	2
11.11111111	10.3645721	400	Degenerative	2
17.44444444	18.42046811	411	Degenerative	2
22.22222222	22.62000367	412	Degenerative	2
26.77777778	32.47075739	427	Degenerative	2
27.55555556	25.58352751	428	Degenerative	2
14.44444444	21.02990935	429	Degenerative	2
33.33333333	34.36955481	439	Degenerative	2
9.555555556	10.56476001	440	Degenerative	2
21.88888889	33.62656645	443	Degenerative	2
64.44444444	45.07480031	452	Degenerative	2
5.777777778	10.59267632	463	Degenerative	2
9.222222222	16.2968406	473	Degenerative	2
39.11111111	29.60641343	475	Degenerative	2
67.88888889	50.69228634	476	Degenerative	2
45	31.13319056	482	Degenerative	2
9.888888889	13.40554394	494	Degenerative	2
17.44444444	14.20856932	496	Degenerative	2
39.66666667	19.56755335	546	Degenerative	2
12.55555556	19.09445507	549	Degenerative	2
13.77777778	18.80975324	550	Degenerative	2
30.33333333	30.70815423	610	Degenerative	2
8.777777778	15.84524748	620	Degenerative	2
5.888888889	11.68024902	47	Degenerative	3
3.777777778	7.541263053	50	Degenerative	3
4	8.540383506	71	Degenerative	3
4.444444444	9.467180266	72	Degenerative	3
13.88888889	12.82675068	103	Degenerative	3
11.22222222	12.5046424	116	Degenerative	3
3.777777778	6.505272483	141	Degenerative	3
31.77777778	19.37042663	150	Degenerative	3
4.777777778	5.6065739	151	Degenerative	3
20.22222222	33.42945594	171	Degenerative	3
9.777777778	10.69448299	172	Degenerative	3
15.22222222	23.58702454	200	Degenerative	3
25.44444444	16.8835606	223	Degenerative	3
21.55555556	15.24818708	234	Degenerative	3
12.33333333	8.844409062	235	Degenerative	3
13.55555556	14.55077442	243	Degenerative	3
21.88888889	18.53302138	247	Degenerative	3
17.55555556	15.91627669	252	Degenerative	3
9.666666667	9.787254406	254	Degenerative	3
55.11111111	28.06557851	279	Degenerative	3
40.11111111	27.02393626	281	Degenerative	3
8.555555556	9.427657366	282	Degenerative	3
7.555555556	8.030772793	292	Degenerative	3
11	6.346236252	312	Degenerative	3
31	19.72658281	328	Degenerative	3
46.66666667	30.12456823	342	Degenerative	3
30.22222222	19.64304028	352	Degenerative	3
12.11111111	21.92089521	410	Degenerative	3
31.55555556	29.43668374	413	Degenerative	3
23.44444444	13.82064946	419	Degenerative	3
16.11111111	6.490316402	421	Degenerative	3
6.222222222	6.200112533	437	Degenerative	3
6.111111111	7.911997501	444	Degenerative	3
7.666666667	15.67183986	445	Degenerative	3
4.666666667	6.048188253	446	Degenerative	3
6.111111111	12.48102076	448	Degenerative	3
4.333333333	5.623773324	454	Degenerative	3
18.55555556	14.69160072	455	Degenerative	3
5	6.336601756	458	Degenerative	3
27.44444444	16.51173488	465	Degenerative	3
37	43.22178401	474	Degenerative	3
4.444444444	9.069882592	484	Degenerative	3
16.22222222	18.56376817	500	Degenerative	3
5.222222222	8.194150101	513	Degenerative	3
5.333333333	10.66009356	517	Degenerative	3
6.777777778	7.262035928	535	Degenerative	3
23.33333333	25.81936239	539	Degenerative	3
16.55555556	6.495826694	552	Degenerative	3
18	8.806349318	554	Degenerative	3
13.77777778	7.712264187	555	Degenerative	3
20	6.120809708	561	Degenerative	3
18.22222222	13.36646016	573	Degenerative	3
19	6.815076475	595	Degenerative	3
36.77777778	11.81156388	601	Degenerative	3
12.11111111	7.011831634	607	Degenerative	3
23.66666667	18.60479573	621	Degenerative	3
3.555555556	7.621621601	630	Degenerative	3
3.222222222	7.102654812	631	Degenerative	3
22.88888889	13.35436525	639	Degenerative	3
12.88888889	10.37016386	640	Degenerative	3
10.22222222	6.197359202	643	Degenerative	3
15.44444444	11.78433094	646	Degenerative	3
13	6.179737839	647	Degenerative	3
25	11.3143503	648	Degenerative	3
12.11111111	7.331738592	649	Degenerative	3
16.66666667	8.415071749	669	Degenerative	3
8.888888889	6.517805036	670	Degenerative	3
20.55555556	28.54844512	7	Degenerative	3
38.66666667	32.83520983	13	Degenerative	3
40	26.17114996	41	Degenerative	3
32.44444444	39.74874398	47	Degenerative	3
18.44444444	31.61125541	55	Degenerative	3
22	24.61909564	63	Degenerative	3
22.77777778	30.42755964	109	Degenerative	3
29.44444444	37.25610803	121	Degenerative	3
33.22222222	37.76786802	125	Degenerative	3
27.55555556	28.04077736	142	Degenerative	3
26.33333333	35.5310851	160	Degenerative	3
22.33333333	30.2410263	176	Degenerative	3
26	29.27992621	179	Degenerative	3
21.88888889	26.36755175	185	Degenerative	3
34.55555556	34.47888758	187	Degenerative	3
15.66666667	24.59146517	189	Degenerative	3
39.44444444	40.74162484	191	Degenerative	3
35.22222222	37.73323931	193	Degenerative	3
37	35.46100901	194	Degenerative	3
31.55555556	28.23555805	195	Degenerative	3
43.66666667	39.12565922	201	Degenerative	3
28.55555556	27.61482022	204	Degenerative	3
36.11111111	41.00778355	213	Degenerative	3
17.66666667	28.53248217	214	Degenerative	3
18.77777778	26.60407845	215	Degenerative	3
40	43.93055609	216	Degenerative	3
21.11111111	29.88031375	235	Degenerative	3
20.55555556	30.00888542	238	Degenerative	3
16.55555556	25.03764883	250	Degenerative	3
24.11111111	30.43694901	303	Degenerative	3
22.22222222	28.05030411	323	Degenerative	3
17.66666667	27.47676004	332	Degenerative	3
44.55555556	37.24974494	338	Degenerative	3
22.77777778	31.77361621	354	Degenerative	3
30.55555556	41.20757044	365	Degenerative	3
21.22222222	29.35861335	367	Degenerative	3
16.77777778	28.79393806	382	Degenerative	3
21.77777778	31.37881327	400	Degenerative	3
20	26.14491189	407	Degenerative	3
17.33333333	27.33963062	411	Degenerative	3
32.22222222	30.70434177	420	Degenerative	3
12.33333333	24.38206079	423	Degenerative	3
18.44444444	26.34174742	427	Degenerative	3
30.66666667	27.89308543	432	Degenerative	3
20.33333333	30.93830316	462	Degenerative	3
39.88888889	32.44169508	472	Degenerative	3
12.88888889	25.13787986	474	Degenerative	3
24.66666667	34.35736763	475	Degenerative	3
14.88888889	26.9692081	480	Degenerative	3
35.55555556	27.4623778	481	Degenerative	3
17	25.02771872	482	Degenerative	3
31.22222222	40.41812251	483	Degenerative	3
24.11111111	27.79757378	486	Degenerative	3
22.66666667	31.29358576	497	Degenerative	3
34	29.12879407	12	Degenerative	4
20.77777778	25.4456864	30	Degenerative	4
16	24.5179524	32	Degenerative	4
41	34.95187	44	Degenerative	4
32.77777778	24.42685687	45	Degenerative	4
25.22222222	24.57875925	53	Degenerative	4
22.88888889	24.5446349	55	Degenerative	4
30.66666667	35.56786697	69	Degenerative	4
25.88888889	26.35608995	83	Degenerative	4
28.11111111	24.01297326	103	Degenerative	4
23.66666667	27.31963197	108	Degenerative	4
31.55555556	37.75848165	112	Degenerative	4
27.11111111	26.34572178	117	Degenerative	4
26.55555556	31.34205009	119	Degenerative	4
26.44444444	22.75253867	134	Degenerative	4
21.55555556	24.57735838	140	Degenerative	4
23.66666667	25.27134925	143	Degenerative	4
19.33333333	23.70290333	153	Degenerative	4
23.77777778	30.86771568	215	Degenerative	4
31.11111111	31.19492634	247	Degenerative	4
32	29.29524777	253	Degenerative	4
29.88888889	30.07030996	258	Degenerative	4
38.55555556	35.61139785	261	Degenerative	4
34.55555556	35.52665998	264	Degenerative	4
34.22222222	29.62441739	265	Degenerative	4
34.22222222	30.45510904	268	Degenerative	4
37.11111111	30.96588808	278	Degenerative	4
40.33333333	36.91415115	280	Degenerative	4
34.33333333	39.00708992	292	Degenerative	4
38.66666667	33.65876103	299	Degenerative	4
16.77777778	25.00395705	300	Degenerative	4
36.77777778	29.37736361	303	Degenerative	4
25.44444444	29.44434302	307	Degenerative	4
36.66666667	30.35188799	329	Degenerative	4
25.33333333	25.75378844	347	Degenerative	4
25.11111111	7.153905055	22	Degenerative	4
30.88888889	7.978485978	33	Degenerative	4
17	5.673729308	34	Degenerative	4
16.77777778	5.580294657	50	Degenerative	4
12.11111111	5.484363381	59	Degenerative	4
24.55555556	6.417235573	71	Degenerative	4
24.44444444	5.83173269	76	Degenerative	4
10.11111111	5.983899192	80	Degenerative	4
25	5.98855235	100	Degenerative	4
20.77777778	6.374919745	117	Degenerative	4
26	6.394872269	119	Degenerative	4
14.22222222	5.904770826	125	Degenerative	4
14.88888889	6.884940704	127	Degenerative	4
26.66666667	7.813026273	128	Degenerative	4
13.55555556	5.865813423	134	Degenerative	4
13.44444444	5.620772199	138	Degenerative	4
50.33333333	9.667577971	149	Degenerative	4
15.11111111	5.586995159	151	Degenerative	4
20.66666667	5.832030162	176	Degenerative	4
20.66666667	6.645400758	182	Degenerative	4
18.88888889	5.224687054	201	Degenerative	4
23.55555556	6.692485938	205	Degenerative	4
18.44444444	5.180022967	221	Degenerative	4
25.88888889	6.787470956	228	Degenerative	4
21.44444444	6.297266891	235	Degenerative	4
14.11111111	5.34798724	239	Degenerative	4
30.44444444	8.508784519	250	Degenerative	4
17.33333333	16.20390144	125	Degenerative	5
7.222222222	7.350202659	133	Degenerative	5
7.666666667	7.414239499	134	Degenerative	5
18.66666667	20.10529655	144	Degenerative	5
8.555555556	11.61695241	146	Degenerative	5
21.22222222	24.85364488	153	Degenerative	5
6.666666667	10.02079161	154	Degenerative	5
7	6.777524205	155	Degenerative	5
9.666666667	13.69684674	159	Degenerative	5
6.555555556	10.72183681	166	Degenerative	5
4.111111111	8.998879884	171	Degenerative	5
15.44444444	19.9053379	176	Degenerative	5
30.33333333	13.56724803	179	Degenerative	5
31.66666667	29.51781056	234	Degenerative	5
52.88888889	34.73711603	245	Degenerative	5
4.555555556	9.083144102	246	Degenerative	5
23.44444444	20.89971778	249	Degenerative	5
12.77777778	22.39948944	250	Degenerative	5
17.66666667	20.28336741	251	Degenerative	5
17.44444444	17.08843076	253	Degenerative	5
16.11111111	10.4426948	255	Degenerative	5
25.88888889	24.14953879	256	Degenerative	5
5.777777778	13.33792606	257	Degenerative	5
8.333333333	11.09808052	272	Degenerative	5
3.666666667	8.799916979	273	Degenerative	5
12.66666667	17.04088386	275	Degenerative	5
3.111111111	9.042817811	276	Degenerative	5
21.88888889	14.08770754	280	Degenerative	5
5.222222222	8.030963677	282	Degenerative	5
5.333333333	10.76596018	286	Degenerative	5
21.66666667	19.69081853	288	Degenerative	5
32.22222222	21.64496321	296	Degenerative	5
45.77777778	16.44056467	29	Degenerative	5
21.44444444	15.78011019	30	Degenerative	5
24.88888889	16.25566682	31	Degenerative	5
23.22222222	14.63358106	49	Degenerative	5
23.22222222	15.93936717	63	Degenerative	5
54.88888889	18.59843326	65	Degenerative	5
27.33333333	15.80064406	75	Degenerative	5
42.55555556	16.33203737	98	Degenerative	5
31.22222222	14.79913286	115	Degenerative	5
44	14.86047464	160	Degenerative	5
28.44444444	14.88793524	164	Degenerative	5
30.88888889	15.32666706	166	Degenerative	5
30.11111111	16.19257578	171	Degenerative	5
28.66666667	16.64443376	269	Degenerative	5
43.55555556	15.48062593	319	Degenerative	5
23	14.63487618	323	Degenerative	5
25.33333333	15.34534866	325	Degenerative	5
24.55555556	16.44735825	333	Degenerative	5
40.22222222	16.73636883	348	Degenerative	5
22.33333333	15.56707586	358	Degenerative	5
31.77777778	33.84503277	367	Degenerative	5
8	14.30835841	371	Degenerative	5
33.33333333	30.95944711	373	Degenerative	5
48.33333333	31.15326996	378	Degenerative	5
35	41.71283328	380	Degenerative	5
16.66666667	14.93366896	382	Degenerative	5
45.22222222	31.01931347	383	Degenerative	5
52.44444444	28.93738651	390	Degenerative	5
26.33333333	21.1730486	393	Degenerative	5
23.55555556	18.19670378	396	Degenerative	5
25.22222222	31.70466136	402	Degenerative	5
9.888888889	15.42674686	407	Degenerative	5
23.88888889	18.9992424	408	Degenerative	5
31.66666667	21.46884503	409	Degenerative	5
33.44444444	28.31930011	410	Degenerative	5
12.88888889	22.36914708	412	Degenerative	5
30.33333333	28.97747986	415	Degenerative	5
25.66666667	23.39797947	417	Degenerative	5
30.33333333	22.59096082	418	Degenerative	5
36.66666667	15.91773785	421	Degenerative	5
30.55555556	31.04822013	422	Degenerative	5
15.22222222	17.50449695	423	Degenerative	5
13.55555556	14.72414579	425	Degenerative	5
27	23.83658413	435	Degenerative	5
24.22222222	26.87501494	436	Degenerative	5
34.66666667	33.97067725	443	Degenerative	5
27.11111111	23.42729456	444	Degenerative	5
9.444444444	12.74760365	15	Degenerative	5
9.222222222	17.47167067	25	Degenerative	5
18.33333333	11.25965171	26	Degenerative	5
22.88888889	12.25627562	33	Degenerative	5
4.777777778	10.16560282	34	Degenerative	5
16.55555556	9.125426655	132	Degenerative	5
14.11111111	9.52874291	139	Degenerative	5
15.77777778	8.953623076	146	Degenerative	5
15.66666667	10.19181374	147	Degenerative	5
19.66666667	10.85416677	154	Degenerative	5
18.22222222	14.17997574	162	Degenerative	5
24.88888889	12.23312221	168	Degenerative	5
15.77777778	10.92974902	178	Degenerative	5
13.44444444	12.25063435	191	Degenerative	5
17.11111111	9.726949767	197	Degenerative	5
15.33333333	9.285756356	199	Degenerative	5
10.88888889	9.300419297	200	Degenerative	5
14.66666667	9.692533287	209	Degenerative	5
14.22222222	13.18564085	210	Degenerative	5
12.88888889	11.07703578	214	Degenerative	5
9.777777778	9.531488438	217	Degenerative	5
13.11111111	11.545425	220	Degenerative	5
12.88888889	9.267147204	225	Degenerative	5
13	9.523910522	227	Degenerative	5
13.22222222	11.01275038	229	Degenerative	5
12.77777778	9.439185245	230	Degenerative	5
13.55555556	9.172220234	232	Degenerative	5
13	9.178441162	233	Degenerative	5
13.11111111	12.37425128	235	Degenerative	5
16.55555556	16.08886714	236	Degenerative	5
12.33333333	11.85807729	237	Degenerative	5
16.55555556	10.62415578	242	Degenerative	5
11.66666667	10.79419098	243	Degenerative	5
10.55555556	8.92306654	246	Degenerative	5
13.11111111	10.9527995	247	Degenerative	5
14.77777778	13.15180889	250	Degenerative	5
14.33333333	11.90669899	259	Degenerative	5
8.222222222	10.351758	272	Degenerative	5
17.11111111	9.431537624	275	Degenerative	5
7.222222222	11.18171046	290	Degenerative	5
12.55555556	17.64555535	300	Degenerative	5
10.33333333	16.77746935	330	Degenerative	5
25.33333333	15.6851009	347	Degenerative	5
12.77777778	20.89428033	348	Degenerative	5
23.88888889	27.96837797	365	Degenerative	5
12.66666667	9.527886361	400	Degenerative	5
34	32.41230401	403	Degenerative	5
32	37.45756392	404	Degenerative	5
35.55555556	25.64978746	479	Degenerative	5
39.77777778	11.95990485	6	Degenerative	7
37	7.856143144	15	Degenerative	7
32.33333333	8.968577103	23	Degenerative	7
35.66666667	8.968766699	48	Degenerative	7
27.33333333	7.42321473	52	Degenerative	7
37.88888889	9.653546363	58	Degenerative	7
7.555555556	7.13088524	63	Degenerative	7
32.11111111	7.176530173	78	Degenerative	7
32.33333333	12.05378767	86	Degenerative	7
32.55555556	11.54606425	95	Degenerative	7
36.22222222	8.745482718	101	Degenerative	7
27.11111111	8.258519158	109	Degenerative	7
29.44444444	8.802107253	117	Degenerative	7
11.77777778	8.909706422	121	Degenerative	7
31.33333333	13.06502794	138	Degenerative	7
31.88888889	7.633702049	142	Degenerative	7
38	10.11023886	147	Degenerative	7
8.666666667	7.47304684	178	Degenerative	7
25.11111111	8.49856781	190	Degenerative	7
30.77777778	12.54360493	193	Degenerative	7
36.55555556	9.967305583	196	Degenerative	7
25.11111111	9.437277031	207	Degenerative	7
28.44444444	7.114893822	214	Degenerative	7
25	11.48649889	226	Degenerative	7
33.55555556	10.76026047	227	Degenerative	7
38.88888889	8.548437783	234	Degenerative	7
34.33333333	11.64227928	242	Degenerative	7
35.55555556	9.154077996	247	Degenerative	7
9.444444444	8.424946616	258	Degenerative	7
29.33333333	7.201030624	271	Degenerative	7
34.33333333	12.04359753	278	Degenerative	7
29	10.08335848	290	Degenerative	7
30.33333333	9.552064298	291	Degenerative	7
14.55555556	10.82573093	299	Degenerative	7
32.55555556	7.918032286	303	Degenerative	7
34.33333333	8.652494627	304	Degenerative	7
33.33333333	8.466050473	311	Degenerative	7
31.55555556	9.893234304	328	Degenerative	7
36.77777778	9.999260721	347	Degenerative	7
12.22222222	7.10648801	362	Degenerative	7
35.55555556	8.508074769	374	Degenerative	7
33.44444444	8.483269889	388	Degenerative	7
24.33333333	9.725262572	415	Degenerative	7
38.33333333	8.105165753	416	Degenerative	7
30	10.57351293	443	Degenerative	7
38.22222222	8.097060514	448	Degenerative	7
31.33333333	12.67092728	466	Degenerative	7
14.11111111	15.65575049	4	WT	0
8.555555556	10.25541715	10	WT	0
29.44444444	19.05440455	39	WT	0
13.55555556	18.61127799	53	WT	0
25.11111111	17.60384701	98	WT	0
15.44444444	18.7813425	104	WT	0
12.77777778	11.67536863	111	WT	0
15.44444444	16.07365694	120	WT	0
15.55555556	14.46522568	131	WT	0
33	15.74521126	135	WT	0
12.44444444	10.41763735	142	WT	0
13	9.675444582	143	WT	0
13	17.25219169	145	WT	0
13.77777778	12.97896209	160	WT	0
23.77777778	20.44414036	166	WT	0
14.11111111	18.81032924	167	WT	0
9.111111111	9.940509867	174	WT	0
7	9.701458657	180	WT	0
8.666666667	12.6415532	203	WT	0
31.77777778	22.96141667	209	WT	0
8.555555556	14.27806122	221	WT	0
28.88888889	22.23681719	225	WT	0
8.111111111	9.882542089	226	WT	0
10.77777778	15.37628109	227	WT	0
27.11111111	19.16230147	234	WT	0
19.55555556	14.06506705	237	WT	0
9.555555556	10.89139163	252	WT	0
8.555555556	10.44202562	262	WT	0
11.66666667	15.83954593	270	WT	0
27.44444444	14.57710182	278	WT	0
7.777777778	11.6490806	299	WT	0
25.22222222	12.52682985	313	WT	0
36.44444444	13.527781	6	Degenerative	4
28	14.8341465	14	Degenerative	4
26.88888889	13.71180699	44	Degenerative	4
25.66666667	13.25762152	86	Degenerative	4
27.44444444	13.3108551	121	Degenerative	4
33	16.21451611	133	Degenerative	4
39.77777778	15.2051943	139	Degenerative	4
24.88888889	13.35219518	144	Degenerative	4
29	14.14089903	155	Degenerative	4
41.55555556	15.36491066	163	Degenerative	4
27.55555556	13.90667323	177	Degenerative	4
26	15.1336561	188	Degenerative	4
24.88888889	13.66049794	192	Degenerative	4
40.66666667	13.74337445	207	Degenerative	4
28.66666667	13.24973929	211	Degenerative	4
23.55555556	14.71997807	214	Degenerative	4
17.11111111	12.76506403	216	Degenerative	4
29.77777778	15.86104319	225	Degenerative	4
38.66666667	14.85072452	228	Degenerative	4
30.44444444	14.08328135	232	Degenerative	4
35.44444444	13.5520028	244	Degenerative	4
24.11111111	13.98680591	246	Degenerative	4
27	14.33681294	247	Degenerative	4
18.88888889	14.58119207	248	Degenerative	4
28.88888889	12.90446556	260	Degenerative	4
26.66666667	14.93597329	264	Degenerative	4
45.11111111	17.53979607	272	Degenerative	4
22.11111111	12.47031078	281	Degenerative	4
26.66666667	26.21643732	13	Degenerative	3
31.22222222	21.59095707	67	Degenerative	3
29.11111111	27.65468261	84	Degenerative	3
33	35.50775589	105	Degenerative	3
13.22222222	14.63427739	117	Degenerative	3
8.333333333	11.09094189	125	Degenerative	3
18	11.41080327	126	Degenerative	3
5.222222222	10.07211549	152	Degenerative	3
46	39.12089317	155	Degenerative	3
19.11111111	28.91934175	156	Degenerative	3
29.22222222	26.41353343	174	Degenerative	3
11.44444444	21.82008691	192	Degenerative	3
69.44444444	41.06490334	193	Degenerative	3
7.555555556	15.20982425	196	Degenerative	3
4.444444444	11.06083495	197	Degenerative	3
4.333333333	11.00952094	200	Degenerative	3
10.44444444	12.14630515	204	Degenerative	3
48.11111111	41.34481812	205	Degenerative	3
7.555555556	16.24212652	210	Degenerative	3
4.555555556	11.27593046	217	Degenerative	3
61	38.49638199	222	Degenerative	3
14.11111111	11.2680469	238	Degenerative	3
14.55555556	23.1638393	239	Degenerative	3
62	38.90259877	241	Degenerative	3
15.88888889	17.05957565	246	Degenerative	3
40.88888889	39.02289128	250	Degenerative	3
37	39.63974535	256	Degenerative	3
35.77777778	29.97312055	278	Degenerative	3
19.55555556	12.20917911	282	Degenerative	3
8.444444444	15.45564697	299	Degenerative	3
33.88888889	22.81686777	304	Degenerative	3
7.888888889	14.35080866	318	Degenerative	3
5.222222222	10.57180645	321	Degenerative	3
36.77777778	21.55619481	327	Degenerative	3
37.44444444	34.49313103	328	Degenerative	3
26.11111111	21.57092683	358	Degenerative	3
34.66666667	23.60800178	362	Degenerative	3
2.888888889	3.70152217	5	Degenerative	7
30.44444444	4.124044602	22	Degenerative	7
30.66666667	4.148830432	25	Degenerative	7
15	3.874140026	50	Degenerative	7
19.44444444	4.778667439	52	Degenerative	7
4.222222222	3.680512596	54	Degenerative	7
23.55555556	4.408684017	62	Degenerative	7
3.555555556	3.692630987	64	Degenerative	7
22.22222222	4.414295502	96	Degenerative	7
8.222222222	4.056655534	97	Degenerative	7
14.55555556	5.157630194	98	Degenerative	7
19.11111111	6.467263396	104	Degenerative	7
10.11111111	3.845557219	114	Degenerative	7
27.55555556	3.971587001	138	Degenerative	7
24	3.654759053	141	Degenerative	7
23.44444444	4.90139271	149	Degenerative	7
23.77777778	3.696470223	161	Degenerative	7
24.33333333	4.828664016	163	Degenerative	7
24.88888889	4.169240663	175	Degenerative	7
