# Supplementary material for: Robust cone-mediated signaling persists late into rod photoreceptor degeneration
Source: eLife. 2022 Aug 30;11:e80271. doi: 10.7554/eLife.80271 (PMC9560159; doi:10.7554/eLife.80271)
Supplement: Figure 10—source data 1. [file elife-80271-fig10-data1.csv]

spikerate	info	index	genotype	months	.
19.22222222	28.00384683	8	WT	0
28.55555556	30.84444838	75	WT	0
17.44444444	22.75972424	78	WT	0
24.66666667	23.34330125	95	WT	0
15	25.55416087	171	WT	0
19.22222222	27.73036657	187	WT	0
16.11111111	22.36853857	242	WT	0
20.88888889	21.7362695	263	WT	0
29.66666667	34.05929132	286	WT	0
27.55555556	35.56892781	290	WT	0
30.66666667	40.18532941	298	WT	0
28.44444444	29.06838167	303	WT	0
40.66666667	35.15063363	318	WT	0
39.22222222	43.54941629	322	WT	0
11.44444444	22.73471905	337	WT	0
24.22222222	25.78635899	344	WT	0
20.22222222	31.91811822	346	WT	0
20.66666667	21.36568053	370	WT	0
20.66666667	21.86573493	390	WT	0
22.55555556	28.69221719	410	WT	0
39.66666667	44.62491178	419	WT	0
11.66666667	22.93331522	432	WT	0
54.55555556	48.54869012	438	WT	0
32.55555556	32.92045021	454	WT	0
23.44444444	25.93028837	471	WT	0
25	32.44427538	479	WT	0
38.44444444	27.5440154	513	WT	0
24.11111111	28.09089848	531	WT	0
15.33333333	24.63166375	6	WT	0
28.22222222	32.61687442	62	WT	0
27.77777778	27.52194954	146	WT	0
36.66666667	45.45130843	169	WT	0
17.88888889	26.17213116	177	WT	0
27.88888889	27.04979335	212	WT	0
36.44444444	28.92164935	273	WT	0
32.88888889	29.54922498	277	WT	0
32	41.40878832	285	WT	0
42.44444444	37.885925	290	WT	0
36.22222222	34.49178654	296	WT	0
35.33333333	40.36211776	307	WT	0
41.66666667	41.03409333	315	WT	0
41.77777778	49.82707305	320	WT	0
45.33333333	40.31979252	323	WT	0
14.11111111	25.28228486	353	WT	0
44.77777778	43.34050395	374	WT	0
25.44444444	30.26912333	380	WT	0
31.22222222	44.89234654	384	WT	0
40.55555556	41.25429724	394	WT	0
40.66666667	39.31157613	401	WT	0
30.22222222	35.74265519	408	WT	0
29.77777778	32.3233491	429	WT	0
16.11111111	25.71403837	435	WT	0
25.44444444	21.76552149	483	WT	0
23.33333333	30.02573478	493	WT	0
33.88888889	46.49774724	30	WT	0
41.55555556	48.1182548	54	WT	0
35.88888889	47.91607433	84	WT	0
58.88888889	49.50242425	93	WT	0
37.88888889	50.53543661	106	WT	0
43	54.69812564	116	WT	0
24.33333333	33.72309416	128	WT	0
20.66666667	33.60357185	155	WT	0
47.22222222	43.40666856	165	WT	0
16.66666667	32.15507221	185	WT	0
30.88888889	37.13815455	196	WT	0
35.88888889	49.61253026	207	WT	0
41.44444444	42.96690888	242	WT	0
23.33333333	35.74130442	256	WT	0
28.88888889	40.78484244	296	WT	0
60.66666667	48.06238999	319	WT	0
17.11111111	31.73212243	330	WT	0
28.22222222	41.39572391	359	WT	0
30.55555556	43.38184192	388	WT	0
35.88888889	34.16742098	398	WT	0
48.77777778	43.77187922	416	WT	0
38.11111111	41.76320546	34	WT	0
35.88888889	29.51595641	39	WT	0
38.44444444	44.35120178	57	WT	0
40.77777778	43.64190703	81	WT	0
39.55555556	43.75834641	90	WT	0
38.66666667	42.54520861	105	WT	0
33.77777778	46.10045375	116	WT	0
20.55555556	35.6813136	127	WT	0
14.33333333	28.29188155	172	WT	0
58.33333333	53.9726619	185	WT	0
40	44.91677684	207	WT	0
54.22222222	52.81467449	217	WT	0
36.55555556	42.18920901	235	WT	0
51.55555556	50.56045372	260	WT	0
52.33333333	46.25372036	269	WT	0
19	28.11597999	288	WT	0
47.22222222	33.97470213	323	WT	0
23.22222222	28.17001706	340	WT	0
32.22222222	38.61382912	362	WT	0
26.88888889	32.77223189	404	WT	0
21.77777778	30.44405724	422	WT	0
31.55555556	34.91961179	427	WT	0
27.22222222	42.51282599	9	WT	0
25.66666667	38.65885995	61	WT	0
31.77777778	28.37862338	95	WT	0
28.22222222	42.01549146	105	WT	0
26	38.78156159	131	WT	0
11.66666667	22.87729448	185	WT	0
14.33333333	22.25755723	194	WT	0
26.88888889	39.96241706	211	WT	0
34.33333333	40.80523191	218	WT	0
24.22222222	34.26748206	223	WT	0
30	37.24256444	244	WT	0
35.11111111	42.65401222	267	WT	0
21.33333333	30.6125449	278	WT	0
11.22222222	24.35992513	303	WT	0
41.44444444	45.9607889	311	WT	0
19.66666667	25.8608722	317	WT	0
12.33333333	25.26223575	355	WT	0
13.33333333	24.71451939	376	WT	0
16.11111111	27.06399602	381	WT	0
19.11111111	21.44169803	9	WT	0
19.77777778	31.04048334	56	WT	0
24.22222222	36.0034002	81	WT	0
9.333333333	17.5530549	93	WT	0
10	20.77933156	110	WT	0
23.66666667	32.77794654	130	WT	0
22.66666667	26.87527079	171	WT	0
24.44444444	31.72694382	181	WT	0
30.33333333	40.79372376	195	WT	0
22.55555556	33.09505496	203	WT	0
33.77777778	42.16554574	214	WT	0
18.55555556	25.31392394	229	WT	0
19.44444444	30.07552304	266	WT	0
15.88888889	22.07164282	276	WT	0
14.77777778	21.11092242	287	WT	0
19.44444444	31.04694096	305	WT	0
28.33333333	38.75812072	316	WT	0
7.444444444	17.48830554	367	WT	0
45.88888889	43.47380358	383	WT	0
20.44444444	30.63342399	402	WT	0
6	11.01558964	17	Degenerative	1
9.444444444	16.13859179	27	Degenerative	1
11.11111111	10.84657378	36	Degenerative	1
18	15.65051169	47	Degenerative	1
4.333333333	12.34425661	87	Degenerative	1
11.22222222	18.30981879	101	Degenerative	1
7.777777778	12.13541999	116	Degenerative	1
11	14.09071522	120	Degenerative	1
3.888888889	12.4412978	137	Degenerative	1
9.111111111	11.49312658	158	Degenerative	1
13.77777778	14.04698398	174	Degenerative	1
7.444444444	13.86847536	182	Degenerative	1
23.55555556	18.61681765	202	Degenerative	1
15.88888889	17.55877781	220	Degenerative	1
6	13.84367482	224	Degenerative	1
24.77777778	19.39169429	231	Degenerative	1
4.333333333	12.28363941	238	Degenerative	1
9.111111111	21.18229108	253	Degenerative	1
7.666666667	16.26163392	263	Degenerative	1
11.77777778	10.81930905	284	Degenerative	1
4.888888889	11.65943252	313	Degenerative	1
22.33333333	16.00809208	320	Degenerative	1
8.666666667	11.24254316	348	Degenerative	1
8.777777778	12.55610631	377	Degenerative	1
14.11111111	17.04887906	397	Degenerative	1
6.777777778	11.62862793	432	Degenerative	1
11.11111111	16.40517244	439	Degenerative	1
9.666666667	15.77929994	26	Degenerative	1
15.44444444	12.97781457	34	Degenerative	1
21.66666667	18.91102166	46	Degenerative	1
6.222222222	14.85677889	83	Degenerative	1
14.33333333	21.27917351	96	Degenerative	1
7.333333333	12.19577335	109	Degenerative	1
29.22222222	22.58220645	128	Degenerative	1
54.11111111	19.28965302	135	Degenerative	1
14.44444444	14.05952114	164	Degenerative	1
15	13.10946147	190	Degenerative	1
18.55555556	22.20024736	207	Degenerative	1
19.66666667	20.41045922	210	Degenerative	1
25.77777778	23.66373293	215	Degenerative	1
14.77777778	23.87118802	225	Degenerative	1
21.22222222	15.98385057	235	Degenerative	1
16.22222222	26.41437746	246	Degenerative	1
4.888888889	12.83543926	262	Degenerative	1
4.888888889	12.4378704	274	Degenerative	1
8	12.15830787	281	Degenerative	1
22.66666667	25.64142692	291	Degenerative	1
9.111111111	16.45343986	310	Degenerative	1
9.555555556	12.26285099	346	Degenerative	1
12.11111111	19.37672186	365	Degenerative	1
11	15.33163209	376	Degenerative	1
11.88888889	12.00835872	407	Degenerative	1
12.33333333	14.5359922	429	Degenerative	1
7.222222222	13.63458778	443	Degenerative	1
13.77777778	23.14688467	87	Degenerative	1
22.77777778	18.93783553	92	Degenerative	1
9.777777778	18.66068772	131	Degenerative	1
27.11111111	18.28080856	162	Degenerative	1
10.11111111	21.27753218	193	Degenerative	1
49.33333333	29.74113404	276	Degenerative	1
11.55555556	18.25650787	306	Degenerative	1
35.44444444	24.88706347	309	Degenerative	1
42.88888889	28.72908779	316	Degenerative	1
13	23.08603462	318	Degenerative	1
28.22222222	18.75538713	334	Degenerative	1
10.55555556	19.6099333	338	Degenerative	1
11.88888889	22.9123677	343	Degenerative	1
13.11111111	22.03598889	347	Degenerative	1
13.88888889	23.07362592	360	Degenerative	1
10.11111111	18.82469377	364	Degenerative	1
8.888888889	18.49403208	371	Degenerative	1
24.66666667	36.1007503	384	Degenerative	1
15.77777778	23.49710395	390	Degenerative	1
9.555555556	18.62402148	392	Degenerative	1
13	21.52696592	405	Degenerative	1
13.22222222	24.34785787	412	Degenerative	1
16.44444444	26.93904166	427	Degenerative	1
32.77777778	22.8997319	447	Degenerative	1
11.33333333	16.88205447	94	Degenerative	1
24.11111111	20.10960635	99	Degenerative	1
26.11111111	18.70084081	239	Degenerative	1
9.111111111	15.4426322	266	Degenerative	1
17.55555556	23.66651964	277	Degenerative	1
11.55555556	18.96984922	306	Degenerative	1
18	26.81119797	314	Degenerative	1
32.77777778	26.38844663	316	Degenerative	1
10.11111111	17.19873483	322	Degenerative	1
20.33333333	28.28307152	337	Degenerative	1
29.88888889	29.53956691	345	Degenerative	1
7.777777778	16.60966334	347	Degenerative	1
11.22222222	18.88869348	358	Degenerative	1
9	16.23034373	364	Degenerative	1
10.44444444	19.37063219	366	Degenerative	1
33.22222222	20.00255462	373	Degenerative	1
9.666666667	17.0258703	377	Degenerative	1
14.44444444	20.88380061	381	Degenerative	1
24.55555556	18.02985708	385	Degenerative	1
26.55555556	35.13337034	391	Degenerative	1
14.88888889	24.1240564	396	Degenerative	1
11.11111111	18.15111898	398	Degenerative	1
10.88888889	18.68037505	401	Degenerative	1
10	18.42123565	405	Degenerative	1
9.444444444	16.10509081	435	Degenerative	1
31.11111111	22.4774381	478	Degenerative	1
30.22222222	40.2291443	37	Degenerative	1
29.55555556	41.32839234	70	Degenerative	1
38.77777778	48.78269107	84	Degenerative	1
29.77777778	33.40319108	93	Degenerative	1
35.44444444	48.43461924	96	Degenerative	1
44	54.60114232	123	Degenerative	1
42.22222222	42.5309179	143	Degenerative	1
36.33333333	46.93412568	168	Degenerative	1
20.33333333	28.30477419	182	Degenerative	1
23.11111111	30.10942296	203	Degenerative	1
35.88888889	46.52559402	210	Degenerative	1
53	52.12689438	214	Degenerative	1
37.66666667	47.18321987	218	Degenerative	1
15.22222222	27.30211779	257	Degenerative	1
31.55555556	41.55800182	279	Degenerative	1
39.55555556	40.56323876	302	Degenerative	1
23.55555556	33.18659124	325	Degenerative	1
32.88888889	42.6267226	350	Degenerative	1
38.44444444	50.86389516	371	Degenerative	1
19.11111111	31.20898281	384	Degenerative	1
37.33333333	48.6673163	422	Degenerative	1
54.22222222	51.66881478	451	Degenerative	1
32.44444444	45.41563107	456	Degenerative	1
27.33333333	35.08952317	21	Degenerative	1
36.66666667	44.23770142	39	Degenerative	1
31.22222222	38.32857962	73	Degenerative	1
36.77777778	41.55785694	81	Degenerative	1
21.11111111	25.18096637	90	Degenerative	1
40.22222222	43.34886625	96	Degenerative	1
32	45.77231327	106	Degenerative	1
13	25.03151765	123	Degenerative	1
37.77777778	41.36267286	154	Degenerative	1
19.55555556	23.69114365	159	Degenerative	1
29.22222222	38.07105518	187	Degenerative	1
26.33333333	30.88930394	209	Degenerative	1
19.11111111	26.03347015	217	Degenerative	1
40	40.44019019	226	Degenerative	1
45.44444444	49.56191392	234	Degenerative	1
38.88888889	40.6441332	237	Degenerative	1
26.33333333	27.10921126	267	Degenerative	1
36.55555556	39.12300194	313	Degenerative	1
39.88888889	40.82401874	325	Degenerative	1
18.77777778	23.73595924	340	Degenerative	1
19.77777778	28.8927186	351	Degenerative	1
37.88888889	37.96517195	405	Degenerative	1
33.22222222	39.72379701	440	Degenerative	1
49.44444444	52.49635239	458	Degenerative	1
25.44444444	30.95507209	484	Degenerative	1
22.77777778	27.87833952	76	Degenerative	2
29.22222222	27.43278489	101	Degenerative	2
9.222222222	15.46996953	106	Degenerative	2
15.22222222	17.10805887	109	Degenerative	2
16	14.34660366	120	Degenerative	2
4.666666667	15.26090774	127	Degenerative	2
8.777777778	16.12095055	135	Degenerative	2
14.77777778	21.18140835	138	Degenerative	2
8.777777778	17.08639533	160	Degenerative	2
13	19.92176294	168	Degenerative	2
35.44444444	35.86317727	185	Degenerative	2
18.66666667	30.8010924	235	Degenerative	2
5.222222222	13.25594809	322	Degenerative	2
40.22222222	38.70188207	327	Degenerative	2
29.88888889	40.33170186	336	Degenerative	2
16.77777778	28.51377756	341	Degenerative	2
41	44.49058516	347	Degenerative	2
19.55555556	24.56736219	379	Degenerative	2
27.44444444	29.01759514	384	Degenerative	2
16.66666667	18.11382524	393	Degenerative	2
5.111111111	11.0568499	75	Degenerative	2
19.77777778	25.9642824	78	Degenerative	2
5	13.53564188	108	Degenerative	2
5	12.50808903	113	Degenerative	2
27.55555556	24.96416957	119	Degenerative	2
9.111111111	17.06108073	124	Degenerative	2
8.444444444	11.15138464	144	Degenerative	2
13.22222222	18.36110234	146	Degenerative	2
13.66666667	16.52338172	167	Degenerative	2
9.333333333	17.64472377	177	Degenerative	2
7	11.46871903	185	Degenerative	2
9	11.68301894	193	Degenerative	2
7.444444444	17.69277009	244	Degenerative	2
19	23.15984446	346	Degenerative	2
34.88888889	37.10060969	349	Degenerative	2
23.77777778	32.15179561	357	Degenerative	2
9.444444444	19.50698009	362	Degenerative	2
12.11111111	14.11859228	380	Degenerative	2
11	18.29140406	397	Degenerative	2
12.66666667	14.07943051	400	Degenerative	2
24.11111111	17.55894077	415	Degenerative	2
32.22222222	37.95378256	73	Degenerative	2
21.88888889	30.98483612	107	Degenerative	2
22.11111111	30.60108921	116	Degenerative	2
37.77777778	37.62671895	163	Degenerative	2
45.11111111	51.01243009	193	Degenerative	2
29.66666667	36.9623526	200	Degenerative	2
20.22222222	30.82198597	217	Degenerative	2
27.11111111	33.35314562	229	Degenerative	2
21.66666667	33.73812237	236	Degenerative	2
25	33.78617673	248	Degenerative	2
32.44444444	41.12723265	250	Degenerative	2
31	37.67075451	265	Degenerative	2
23.11111111	31.38661043	272	Degenerative	2
22.66666667	31.08613005	276	Degenerative	2
35	32.63211569	286	Degenerative	2
26.22222222	34.26798	297	Degenerative	2
30.44444444	34.73532893	299	Degenerative	2
35.22222222	40.28350391	311	Degenerative	2
31.55555556	38.55841385	320	Degenerative	2
24.44444444	29.48659441	326	Degenerative	2
42	49.16807368	328	Degenerative	2
23.33333333	35.28397208	362	Degenerative	2
21	33.52891889	385	Degenerative	2
48.66666667	53.19796611	392	Degenerative	2
37.11111111	37.28280254	406	Degenerative	2
17.66666667	33.43772944	422	Degenerative	2
28.88888889	30.92412904	81	Degenerative	2
17.44444444	28.54155089	136	Degenerative	2
28.44444444	36.52621517	174	Degenerative	2
19.22222222	29.9485405	200	Degenerative	2
21.66666667	28.74130946	215	Degenerative	2
31.55555556	30.26692863	222	Degenerative	2
34.44444444	39.01459635	228	Degenerative	2
20.66666667	28.62455458	257	Degenerative	2
17.55555556	28.61745216	269	Degenerative	2
26.11111111	30.91836971	277	Degenerative	2
30.66666667	25.58337034	285	Degenerative	2
19.88888889	26.3916513	288	Degenerative	2
18.44444444	27.3735322	294	Degenerative	2
23.88888889	29.60279041	306	Degenerative	2
35.22222222	31.65509791	318	Degenerative	2
15.44444444	23.64988216	320	Degenerative	2
26.66666667	28.27676503	339	Degenerative	2
27.66666667	30.79788718	342	Degenerative	2
32.66666667	36.32913299	353	Degenerative	2
22.22222222	25.91014741	360	Degenerative	2
29.55555556	35.80983563	373	Degenerative	2
18.22222222	29.4171173	385	Degenerative	2
16	25.79409626	413	Degenerative	2
25.11111111	29.85100612	430	Degenerative	2
32.22222222	37.19395136	440	Degenerative	2
26.33333333	36.1572485	444	Degenerative	2
18	26.8114937	459	Degenerative	2
19.66666667	24.72295964	462	Degenerative	2
17.44444444	29.00135352	473	Degenerative	2
10.55555556	15.02416749	8	Degenerative	2
15.22222222	18.9674131	23	Degenerative	2
43.66666667	48.05037611	32	Degenerative	2
12.66666667	21.35150991	36	Degenerative	2
22.22222222	34.02275979	60	Degenerative	2
31.88888889	40.74371927	67	Degenerative	2
36.66666667	45.68311918	84	Degenerative	2
19.55555556	23.70178219	87	Degenerative	2
25.88888889	38.10410077	92	Degenerative	2
12.22222222	13.68380246	118	Degenerative	2
31.66666667	32.81356598	129	Degenerative	2
23.88888889	25.93374614	164	Degenerative	2
17.88888889	31.32673753	180	Degenerative	2
10.33333333	18.03272005	208	Degenerative	2
19.22222222	27.52983775	211	Degenerative	2
18.11111111	26.98784005	273	Degenerative	2
46.77777778	44.76082724	287	Degenerative	2
10.66666667	15.09487424	300	Degenerative	2
24.55555556	15.17049691	323	Degenerative	2
24.22222222	34.21551297	356	Degenerative	2
14.44444444	23.72386416	360	Degenerative	2
20.77777778	32.75245293	373	Degenerative	2
71.44444444	56.42120404	389	Degenerative	2
30.11111111	38.95537959	399	Degenerative	2
25.88888889	39.14542663	411	Degenerative	2
15.11111111	21.42726212	462	Degenerative	2
17.44444444	27.90252911	467	Degenerative	2
6.333333333	14.44715112	530	Degenerative	2
7.888888889	13.93563309	8	Degenerative	2
13.33333333	12.98563665	18	Degenerative	2
11.88888889	16.44421151	23	Degenerative	2
26	25.9203927	35	Degenerative	2
11	21.32134778	49	Degenerative	2
11.66666667	21.29778124	84	Degenerative	2
31.66666667	38.0653948	90	Degenerative	2
14.55555556	21.8169984	106	Degenerative	2
10.11111111	13.65475462	108	Degenerative	2
11.11111111	22.93803391	141	Degenerative	2
36.11111111	36.68044047	152	Degenerative	2
10.77777778	18.84630371	156	Degenerative	2
22.66666667	29.34645569	175	Degenerative	2
15.88888889	18.91794649	197	Degenerative	2
8.444444444	13.39784074	207	Degenerative	2
20.33333333	24.85327517	234	Degenerative	2
13.44444444	17.15161987	245	Degenerative	2
12.77777778	17.71096716	253	Degenerative	2
46.11111111	46.5906687	308	Degenerative	2
10.11111111	14.75180415	325	Degenerative	2
12.22222222	14.20126141	369	Degenerative	2
12.66666667	15.70231324	378	Degenerative	2
25.11111111	30.09140723	392	Degenerative	2
43	44.62829198	402	Degenerative	2
29.66666667	12.96353488	406	Degenerative	2
6	13.57199122	438	Degenerative	2
26.55555556	36.1739863	442	Degenerative	2
10.22222222	13.31630274	462	Degenerative	2
12.33333333	14.99235995	506	Degenerative	2
30	33.92352527	559	Degenerative	2
12.77777778	16.6813545	69	Degenerative	3
9.111111111	12.19678917	84	Degenerative	3
11.44444444	11.48483431	103	Degenerative	3
27.22222222	37.28271412	107	Degenerative	3
10.33333333	12.92174652	125	Degenerative	3
7.111111111	14.56005822	137	Degenerative	3
43.88888889	38.18114228	148	Degenerative	3
9.777777778	15.50393321	162	Degenerative	3
6.888888889	12.97758081	185	Degenerative	3
9	13.42179778	202	Degenerative	3
17.77777778	25.45341454	245	Degenerative	3
13.44444444	12.5058135	260	Degenerative	3
30.11111111	33.58284359	274	Degenerative	3
7.222222222	13.68602258	287	Degenerative	3
28.88888889	37.50846355	299	Degenerative	3
7.555555556	16.36549787	320	Degenerative	3
8.444444444	14.44977186	338	Degenerative	3
16.66666667	23.23456072	348	Degenerative	3
36.55555556	48.67322087	355	Degenerative	3
20	25.8081504	366	Degenerative	3
11.77777778	11.67541991	396	Degenerative	3
35.77777778	27.3881315	413	Degenerative	3
8.444444444	17.2937266	455	Degenerative	3
5	10.74109128	476	Degenerative	3
5.111111111	11.13351964	484	Degenerative	3
6.555555556	12.79060198	508	Degenerative	3
4.222222222	10.16686328	34	Degenerative	3
3.888888889	9.08739845	53	Degenerative	3
21.66666667	28.08398814	72	Degenerative	3
30.66666667	11.92951461	84	Degenerative	3
14.55555556	10.84368621	99	Degenerative	3
19.55555556	23.18763879	104	Degenerative	3
10	17.41659531	135	Degenerative	3
34.55555556	31.71397307	146	Degenerative	3
6.222222222	9.768698833	152	Degenerative	3
13.66666667	15.74079525	157	Degenerative	3
11.22222222	14.34622991	164	Degenerative	3
11.77777778	11.43187975	192	Degenerative	3
14.44444444	15.74581073	198	Degenerative	3
14.11111111	11.93330338	214	Degenerative	3
5.222222222	9.473556886	241	Degenerative	3
3.888888889	9.441613777	249	Degenerative	3
29.88888889	27.86030793	267	Degenerative	3
5.444444444	12.36734731	295	Degenerative	3
13.44444444	23.79506763	305	Degenerative	3
30.33333333	30.55721982	313	Degenerative	3
3.555555556	9.262291096	342	Degenerative	3
11.88888889	15.24996614	353	Degenerative	3
32.66666667	43.03084939	369	Degenerative	3
13.88888889	22.76050228	412	Degenerative	3
7.444444444	9.107620347	431	Degenerative	3
10.22222222	9.130886602	436	Degenerative	3
9.444444444	13.22386542	456	Degenerative	3
19.55555556	12.11396721	516	Degenerative	3
9.555555556	10.41458843	532	Degenerative	3
21	31.39573334	15	Degenerative	3
33.11111111	36.95809138	47	Degenerative	3
24	29.66968386	59	Degenerative	3
24.11111111	36.0050547	100	Degenerative	3
24.11111111	32.9291958	110	Degenerative	3
22.11111111	30.91508081	119	Degenerative	3
29.44444444	40.95123121	136	Degenerative	3
30.55555556	34.19949414	165	Degenerative	3
30.11111111	33.78379282	174	Degenerative	3
32.88888889	41.94886071	178	Degenerative	3
22.11111111	33.18647875	185	Degenerative	3
22.44444444	32.75084581	191	Degenerative	3
25.88888889	38.24857795	193	Degenerative	3
17.88888889	29.91802062	199	Degenerative	3
18.66666667	30.94449265	217	Degenerative	3
28.11111111	40.27624694	220	Degenerative	3
23.44444444	34.63483135	277	Degenerative	3
18.22222222	30.72960327	297	Degenerative	3
18.66666667	32.75063668	330	Degenerative	3
23.11111111	37.13483847	373	Degenerative	3
22.66666667	29.5441906	392	Degenerative	3
21.33333333	33.34828132	420	Degenerative	3
20.55555556	36.21615676	428	Degenerative	3
28.66666667	32.78150079	435	Degenerative	3
26.11111111	32.41895002	440	Degenerative	3
27.88888889	30.04433066	443	Degenerative	3
18	26.65634733	8	Degenerative	3
38.11111111	28.50064598	32	Degenerative	3
17.22222222	26.30764371	43	Degenerative	3
22.33333333	27.83409274	77	Degenerative	3
24.66666667	36.00942812	105	Degenerative	3
25	28.69688715	108	Degenerative	3
18.88888889	28.8898158	113	Degenerative	3
24	32.53732332	130	Degenerative	3
26.77777778	28.89440979	163	Degenerative	3
25.55555556	28.26172336	169	Degenerative	3
25.66666667	30.76953984	171	Degenerative	3
24.33333333	29.74719849	184	Degenerative	3
19.33333333	31.05019143	192	Degenerative	3
46.55555556	37.2024044	194	Degenerative	3
26	25.80663926	202	Degenerative	3
13.66666667	25.6176455	217	Degenerative	3
21.22222222	32.96894985	227	Degenerative	3
23.77777778	29.23802905	229	Degenerative	3
20.22222222	26.87148476	304	Degenerative	3
17.22222222	28.78421105	347	Degenerative	3
17.44444444	31.59430036	387	Degenerative	3
21.66666667	26.27461527	395	Degenerative	3
23.44444444	27.67727795	432	Degenerative	3
18.11111111	29.24187753	449	Degenerative	3
19.66666667	26.95437531	458	Degenerative	3
18.11111111	25.94524471	463	Degenerative	3
14.66666667	27.09002596	26	Degenerative	4
13.77777778	25.97327751	44	Degenerative	4
17	27.07395603	62	Degenerative	4
29.22222222	29.71705275	77	Degenerative	4
26.77777778	31.87233482	94	Degenerative	4
23.11111111	37.02120932	124	Degenerative	4
24.55555556	37.5968075	168	Degenerative	4
26.66666667	36.93198166	213	Degenerative	4
26.88888889	32.2214886	221	Degenerative	4
30.22222222	39.79324223	226	Degenerative	4
30.44444444	32.97515727	234	Degenerative	4
31.55555556	42.11961836	237	Degenerative	4
34	46.81234081	254	Degenerative	4
28.44444444	36.96688437	260	Degenerative	4
31	27.99408884	274	Degenerative	4
36.88888889	35.69966694	36	Degenerative	4
15.66666667	21.51108699	60	Degenerative	4
35.11111111	30.33670647	79	Degenerative	4
27.33333333	35.62443457	90	Degenerative	4
22.11111111	30.44274113	94	Degenerative	4
15.66666667	25.10298137	124	Degenerative	4
20.55555556	30.67822258	180	Degenerative	4
21.33333333	25.26063928	210	Degenerative	4
27.77777778	29.12358182	219	Degenerative	4
19.55555556	23.89347862	225	Degenerative	4
35.44444444	31.02597507	228	Degenerative	4
27.11111111	35.62078719	247	Degenerative	4
25.33333333	29.93090258	256	Degenerative	4
31.11111111	26.69073977	260	Degenerative	4
15.77777778	21.64762763	297	Degenerative	4
4.333333333	7.136355942	6	Degenerative	4
6.555555556	5.049820376	10	Degenerative	4
3.444444444	6.233969564	37	Degenerative	4
30.44444444	6.039796169	61	Degenerative	4
3.111111111	5.324157373	63	Degenerative	4
5.444444444	4.800302777	75	Degenerative	4
15.77777778	5.464333348	130	Degenerative	4
11	5.583313042	182	Degenerative	4
4.444444444	6.961349632	195	Degenerative	4
3.111111111	5.605095957	209	Degenerative	4
3.888888889	6.43327213	214	Degenerative	4
6.555555556	7.174595109	2	Degenerative	4
16.88888889	6.64924334	19	Degenerative	4
10.55555556	6.304771434	45	Degenerative	4
27.22222222	5.860213286	53	Degenerative	4
9.777777778	5.940355953	85	Degenerative	4
5	6.061676726	116	Degenerative	4
15.22222222	6.41521415	158	Degenerative	4
6.333333333	6.929962981	165	Degenerative	4
4.888888889	5.845398753	178	Degenerative	4
5.666666667	6.209564566	186	Degenerative	4
20.11111111	16.48516971	155	Degenerative	5
12.77777778	15.51557765	168	Degenerative	5
3.111111111	7.634473089	174	Degenerative	5
16.33333333	9.548430526	176	Degenerative	5
9	18.850173	181	Degenerative	5
8.222222222	16.11964249	191	Degenerative	5
5.777777778	12.96273059	195	Degenerative	5
48.77777778	30.09875429	205	Degenerative	5
9.888888889	12.01182038	268	Degenerative	5
4	7.258313552	280	Degenerative	5
4.111111111	8.089921718	291	Degenerative	5
10.44444444	19.18083968	293	Degenerative	5
27.11111111	23.20734256	300	Degenerative	5
20.66666667	31.50659149	302	Degenerative	5
4	10.82913899	308	Degenerative	5
3.666666667	10.97730987	310	Degenerative	5
4.333333333	9.664745062	319	Degenerative	5
17.77777778	27.54756928	323	Degenerative	5
4.222222222	6.121226191	136	Degenerative	5
3.333333333	7.630851786	149	Degenerative	5
3.444444444	8.307340841	158	Degenerative	5
7.222222222	15.05751629	161	Degenerative	5
3.555555556	9.50676082	171	Degenerative	5
4.222222222	9.289528478	201	Degenerative	5
21.55555556	28.58244153	256	Degenerative	5
12.11111111	10.99887924	259	Degenerative	5
5.555555556	8.495013595	268	Degenerative	5
2.888888889	6.43771183	270	Degenerative	5
10.55555556	20.45987529	281	Degenerative	5
27.44444444	17.61418128	289	Degenerative	5
4.111111111	10.99886866	291	Degenerative	5
6.111111111	10.31978961	298	Degenerative	5
3	7.898816436	302	Degenerative	5
2.888888889	6.948535254	315	Degenerative	5
5.444444444	9.904165872	322	Degenerative	5
15.77777778	20.58398796	36	Degenerative	5
17.33333333	19.6408644	59	Degenerative	5
20.22222222	21.99454997	72	Degenerative	5
20	21.37156944	91	Degenerative	5
23.55555556	24.78982462	131	Degenerative	5
44.33333333	22.78493613	155	Degenerative	5
15.55555556	19.97929042	160	Degenerative	5
23.33333333	25.56595296	166	Degenerative	5
24	24.36190021	188	Degenerative	5
19	19.77583649	231	Degenerative	5
21.44444444	22.30136713	258	Degenerative	5
18	20.37961862	290	Degenerative	5
39.44444444	22.11104759	307	Degenerative	5
19.33333333	19.87813012	313	Degenerative	5
37.33333333	20.67713694	336	Degenerative	5
31.22222222	40.1233902	356	Degenerative	5
36	43.56588918	368	Degenerative	5
30.55555556	36.58430875	372	Degenerative	5
10.55555556	19.54856052	380	Degenerative	5
13.88888889	19.6447657	384	Degenerative	5
19.22222222	23.76575692	398	Degenerative	5
25	28.47830037	401	Degenerative	5
24.22222222	34.92327577	413	Degenerative	5
27.11111111	35.05775863	424	Degenerative	5
38.88888889	18.62573359	64	Degenerative	5
17.88888889	16.01648278	91	Degenerative	5
19.22222222	17.05897486	118	Degenerative	5
20.88888889	18.58642817	146	Degenerative	5
18.55555556	16.55933235	229	Degenerative	5
22	16.59071553	266	Degenerative	5
16.77777778	17.38796955	307	Degenerative	5
16.88888889	18.22781952	329	Degenerative	5
27.77777778	35.03924839	338	Degenerative	5
15.22222222	25.11899225	341	Degenerative	5
41.55555556	43.27265454	348	Degenerative	5
47.77777778	54.19523294	350	Degenerative	5
49.44444444	48.85448476	354	Degenerative	5
20.11111111	21.55437764	360	Degenerative	5
31.33333333	39.47942264	365	Degenerative	5
16.11111111	17.35613448	373	Degenerative	5
35.33333333	30.98044221	376	Degenerative	5
12.44444444	21.54194053	378	Degenerative	5
20.22222222	22.41345022	383	Degenerative	5
38	18.56623098	392	Degenerative	5
29.22222222	28.79378446	405	Degenerative	5
17.55555556	21.24251024	411	Degenerative	5
11.77777778	16.84957517	421	Degenerative	5
20.55555556	27.65701667	17	Degenerative	5
18.22222222	27.81804828	27	Degenerative	5
10.77777778	19.22742619	53	Degenerative	5
8.555555556	16.58156513	78	Degenerative	5
15.77777778	22.45551205	94	Degenerative	5
12.44444444	18.5651887	108	Degenerative	5
12	16.87816726	122	Degenerative	5
13.11111111	16.45971633	126	Degenerative	5
11	20.01026824	130	Degenerative	5
11.33333333	16.05134775	141	Degenerative	5
11.22222222	16.99994887	153	Degenerative	5
10.33333333	16.8889644	168	Degenerative	5
9.888888889	16.28056536	184	Degenerative	5
12.33333333	21.59259012	209	Degenerative	5
10.22222222	19.74516148	221	Degenerative	5
14.11111111	19.11760929	239	Degenerative	5
20.11111111	28.40638514	267	Degenerative	5
21.22222222	31.36362515	284	Degenerative	5
32.11111111	30.14304068	291	Degenerative	5
31.22222222	43.47977564	318	Degenerative	5
14.88888889	16.58798896	398	Degenerative	5
13.77777778	20.3182445	12	Degenerative	5
13.88888889	17.30019759	21	Degenerative	5
13.22222222	12.10923479	25	Degenerative	5
8.777777778	14.96880473	27	Degenerative	5
9.666666667	11.96540549	62	Degenerative	5
16.11111111	16.23846754	123	Degenerative	5
15.44444444	15.08256719	144	Degenerative	5
8.888888889	12.31178256	157	Degenerative	5
8.777777778	12.32411067	166	Degenerative	5
7.666666667	12.26884372	196	Degenerative	5
8.111111111	12.27694285	208	Degenerative	5
8.777777778	13.71825078	222	Degenerative	5
11.11111111	14.40757724	238	Degenerative	5
9.333333333	12.21970155	260	Degenerative	5
12.88888889	12.80108522	289	Degenerative	5
18.33333333	18.35724876	307	Degenerative	5
14.44444444	19.00732306	310	Degenerative	5
31.77777778	31.55772045	328	Degenerative	5
30.88888889	31.68732563	334	Degenerative	5
23.44444444	27.02898053	354	Degenerative	5
30.88888889	43.40814946	359	Degenerative	5
24.44444444	24.97802984	428	Degenerative	5
57.55555556	40.33167203	3	Degenerative	7
21.44444444	27.45919904	20	Degenerative	7
39.55555556	27.24652871	35	Degenerative	7
39.55555556	32.50014749	75	Degenerative	7
37.66666667	38.22693084	82	Degenerative	7
28.22222222	32.93346469	109	Degenerative	7
21.77777778	28.92433921	137	Degenerative	7
34.55555556	29.26226926	147	Degenerative	7
28.11111111	34.80490896	170	Degenerative	7
37.88888889	31.97998052	178	Degenerative	7
40.66666667	42.29521735	206	Degenerative	7
35.11111111	41.97493439	215	Degenerative	7
19.33333333	27.68909545	220	Degenerative	7
44.22222222	37.27087106	226	Degenerative	7
49.33333333	34.96773327	250	Degenerative	7
28.77777778	30.56823597	303	Degenerative	7
33.55555556	29.99625655	324	Degenerative	7
38.44444444	36.04011783	343	Degenerative	7
44.22222222	34.68122744	6	Degenerative	7
19.77777778	20.92097789	24	Degenerative	7
34.55555556	23.44746231	40	Degenerative	7
15.33333333	20.33366641	74	Degenerative	7
34.11111111	24.81104462	80	Degenerative	7
26.44444444	28.91939251	104	Degenerative	7
16.88888889	23.5270305	108	Degenerative	7
30.44444444	22.51592836	149	Degenerative	7
47.77777778	23.30256203	164	Degenerative	7
29.44444444	24.17099557	175	Degenerative	7
21.11111111	21.32330334	209	Degenerative	7
26.22222222	26.48271241	220	Degenerative	7
27.77777778	25.62105352	235	Degenerative	7
31.66666667	29.72554027	240	Degenerative	7
36.22222222	28.70158437	267	Degenerative	7
31.33333333	20.81220439	318	Degenerative	7
34.22222222	28.17690657	335	Degenerative	7
24	20.03762247	352	Degenerative	7
29.44444444	20.15365813	2	WT	0
44.11111111	30.0359632	53	WT	0
11.88888889	16.4972653	98	WT	0
10.55555556	19.01716585	110	WT	0
7.777777778	15.76054838	125	WT	0
13.33333333	20.34392959	140	WT	0
17.22222222	17.20067042	145	WT	0
12.22222222	17.54701868	173	WT	0
11.11111111	18.18647601	183	WT	0
7.444444444	15.00809313	192	WT	0
26.55555556	27.94553202	199	WT	0
15.77777778	17.91032621	223	WT	0
12.44444444	17.46752911	233	WT	0
20	21.44613475	235	WT	0
12.66666667	18.32712172	250	WT	0
33	25.32536968	304	WT	0
18.55555556	17.06661813	6	WT	0
43.22222222	31.30847434	45	WT	0
14.66666667	16.27322618	98	WT	0
31.77777778	24.39839162	107	WT	0
18.55555556	24.41455561	122	WT	0
18	22.04513821	132	WT	0
13.77777778	20.44774151	157	WT	0
9.555555556	18.76344901	171	WT	0
11.66666667	20.80911754	185	WT	0
10.22222222	21.00729513	190	WT	0
14	17.82642923	196	WT	0
14.33333333	21.41720668	198	WT	0
14.33333333	16.83403599	209	WT	0
8.111111111	13.59723147	228	WT	0
34.66666667	21.86209512	237	WT	0
21	21.30607734	254	WT	0
14.77777778	18.61843334	265	WT	0
23.55555556	24.33132977	1	Degenerative	4
32.22222222	27.6980094	30	Degenerative	4
30.77777778	24.85972525	99	Degenerative	4
30.88888889	23.64208498	126	Degenerative	4
30.66666667	27.02097708	153	Degenerative	4
27.11111111	25.10921135	164	Degenerative	4
44	27.16945613	174	Degenerative	4
33.77777778	30.33037318	191	Degenerative	4
46.44444444	26.96254843	202	Degenerative	4
26.88888889	26.45463648	221	Degenerative	4
43.66666667	26.24033033	242	Degenerative	4
27.11111111	24.50325564	248	Degenerative	4
41.55555556	26.58680286	265	Degenerative	4
18.44444444	24.08963001	277	Degenerative	4
26.55555556	27.10868623	289	Degenerative	4
28.77777778	29.95170396	305	Degenerative	4
26.33333333	27.56891596	328	Degenerative	4
32.33333333	19.21649347	4	Degenerative	4
27.33333333	21.84124426	17	Degenerative	4
30.77777778	19.64607105	39	Degenerative	4
31.66666667	20.10256963	50	Degenerative	4
23.44444444	20.63236844	66	Degenerative	4
21.55555556	20.01552284	100	Degenerative	4
26.88888889	20.88053138	115	Degenerative	4
21	19.99480827	124	Degenerative	4
32.33333333	20.0108037	133	Degenerative	4
28.11111111	20.35130469	147	Degenerative	4
25	21.03801224	180	Degenerative	4
26.77777778	21.10948879	210	Degenerative	4
35.55555556	21.01882846	212	Degenerative	4
43	24.87069601	258	Degenerative	4
19.33333333	30.8436356	13	Degenerative	3
19.44444444	33.85149643	101	Degenerative	3
6.777777778	13.29052901	115	Degenerative	3
15	20.18870979	136	Degenerative	3
9	18.8073543	170	Degenerative	3
15.88888889	23.8891988	179	Degenerative	3
60.55555556	57.11274217	201	Degenerative	3
15.22222222	27.59945717	204	Degenerative	3
6.444444444	15.01528581	223	Degenerative	3
15.55555556	22.7356963	228	Degenerative	3
22.22222222	34.51913602	241	Degenerative	3
45.22222222	56.57629162	250	Degenerative	3
50.22222222	46.52846827	272	Degenerative	3
11.88888889	24.70654167	287	Degenerative	3
34.66666667	38.22945198	304	Degenerative	3
20.44444444	28.36790963	314	Degenerative	3
15.55555556	18.43338786	8	Degenerative	3
18.88888889	23.45946299	78	Degenerative	3
13.77777778	16.17138459	94	Degenerative	3
10.33333333	14.15451246	103	Degenerative	3
5.777777778	12.85710693	133	Degenerative	3
11.55555556	23.81985951	136	Degenerative	3
8.888888889	19.29659464	166	Degenerative	3
48.77777778	50.27526724	168	Degenerative	3
6.444444444	13.59203863	171	Degenerative	3
31.33333333	32.24199501	188	Degenerative	3
8.555555556	18.86032269	204	Degenerative	3
32.22222222	35.17395024	208	Degenerative	3
38.66666667	36.21556082	234	Degenerative	3
29.22222222	27.58228661	267	Degenerative	3
22.55555556	8.060558899	27	Degenerative	7
6.777777778	5.750837972	31	Degenerative	7
14.88888889	8.027727829	52	Degenerative	7
11.22222222	6.926742049	66	Degenerative	7
15.55555556	5.630060521	83	Degenerative	7
17.77777778	9.5936593	109	Degenerative	7
12.66666667	6.024850548	158	Degenerative	7
12.33333333	7.564785193	162	Degenerative	7
24.55555556	8.330123363	181	Degenerative	7
22.33333333	6.977816073	196	Degenerative	7
21.66666667	6.331114414	24	Degenerative	7
9.111111111	6.589568351	33	Degenerative	7
17.11111111	6.299427488	56	Degenerative	7
14.22222222	8.937150547	59	Degenerative	7
19.33333333	8.449604614	106	Degenerative	7
19.44444444	9.303501647	114	Degenerative	7
20.22222222	8.298861542	146	Degenerative	7
14.66666667	6.265842054	157	Degenerative	7
12.44444444	6.503257503	175	Degenerative	7
18.44444444	6.928586118	192	Degenerative	7
